# Supplementary material for: The changing clinical landscape in acupuncture for women’s health: a cross-sectional online survey in New Zealand and Australia
Source: BMC Complement Med Ther. 2022 Mar 31;22:94. doi: 10.1186/s12906-022-03576-3 (PMC8973511; doi:10.1186/s12906-022-03576-3)
Supplement: Supplementary file 2 — Additional file 2. [file 12906_2022_3576_MOESM2_ESM.xlsx]

## Sheet: Sheet1
Q2.1	Q3.1	Q3.2	Q3.3	Q3.3_3_TEXT	Q3.4	Q3.5	Q3.5_5_TEXT	Q3.6	Q3.6_9_TEXT	Q3.7	Q3.7_7_TEXT	Q3.8	Q3.9_1	Q3.9_2	Q3.9_3	Q3.9_4	Q3.9_5	Q3.9_6	Q3.9_7	Q3.9_7_TEXT	Q3.10	Q3.11	Q3.12_1	Q3.12_2	Q3.12_3	Q3.12_4	Q3.12_5	Q3.12_6	Q3.12_6_TEXT	Q4.1	Q4.2_1	Q4.2_2	Q4.2_3	Q4.2_4	Q4.2_5	Q4.2_6	Q4.2_7	Q4.2_8	Q4.2_9	Q4.2_10	Q4.2_10_TEXT	Q4.3_1	Q4.3_2	Q4.3_3	Q4.3_4	Q4.3_5	Q4.3_6	Q4.3_7	Q4.3_8
Yes	Female	45-54	Australia		10-20 years	Traditional Chinese medicine		Chinese herbal medicine,Cupping,Moxibustion,Dietary/nutritional supplements		Other, please specify:	Netherlands	Diploma	1	3	4	5	2	6	7		Yes		Menstrual,Fertility,Pregnancy	Menstrual,Fertility,Pregnancy		Menstrual,Fertility,Pregnancy				Yes	Treated 1-10 women	Treated 1-10 women	Treated 1-10 women	Treated 1-10 women	Treated 1-10 women		Treated 1-10 women	Treated 1-10 women	Treated 1-10 women			Acupuncture,Chinese herbal medicine	Acupuncture,Chinese herbal medicine	Acupuncture,Chinese herbal medicine	Acupuncture,Chinese herbal medicine	Acupuncture,Chinese herbal medicine	Acupuncture,Chinese herbal medicine	Acupuncture,Chinese herbal medicine	Acupuncture,Chinese herbal medicine
Yes	Female	35-44	Australia		10-20 years	Traditional Chinese medicine,Other, please specify:	plus my own style	Chinese herbal medicine,Moxibustion,Dietary/nutritional supplements		Australia		Diploma	1	2	5	3	6	4	7		Yes	We are always striving to improve, not sure of a specific change but we do meet regularly to see what needs to be changed. Eg have change suppliers of supplements	Menstrual,Fertility,Pregnancy	Menstrual,Fertility,Pregnancy	Menstrual,Fertility,Pregnancy	Menstrual,Fertility,Pregnancy	Menstrual,Fertility,Pregnancy			Yes	Treated more than 10 women	Treated more than 10 women	Treated more than 10 women	Treated more than 10 women	Treated more than 10 women	Treated more than 10 women	Treated more than 10 women		Treated more than 10 women			Acupuncture,Chinese herbal medicine,Lifestyle/diet advice based on acupuncture theory	Acupuncture,Chinese herbal medicine,Lifestyle/diet advice based on acupuncture theory	Acupuncture,Electroacupuncture,Chinese herbal medicine,Lifestyle/diet advice based on acupuncture theory	Acupuncture,Chinese herbal medicine,Lifestyle/diet advice based on acupuncture theory	Acupuncture,Chinese herbal medicine,Lifestyle/diet advice based on acupuncture theory	Acupuncture,Electroacupuncture,Chinese herbal medicine,Lifestyle/diet advice based on acupuncture theory	Acupuncture,Electroacupuncture,Chinese herbal medicine,Lifestyle/diet advice based on acupuncture theory
Yes	Female	55-64	Australia		10-20 years	Japanese,Traditional Chinese medicine		Microsystems acupuncture (ear/scalp etc.),Chinese herbal medicine,Cupping,Moxibustion,Dietary/nutritional supplements,Tai Chi/QiGong		Australia,China		Bachelors degree (such as a BHSc)	1	2	3	6	4	5	7		Yes	More palpation and pulse taking, and that will dictate the points to use for that patient and the herbs that are suitable.	Menstrual,Fertility,Pregnancy	Menstrual,Fertility,Pregnancy	Menstrual,Fertility,Pregnancy	Menstrual,Fertility,Pregnancy	Menstrual,Fertility,Pregnancy			Yes	Treated more than 10 women	Treated more than 10 women	Treated 1-10 women	Treated 1-10 women	Treated more than 10 women	Treated more than 10 women	Treated more than 10 women	Treated 1-10 women	Treated more than 10 women			Acupuncture,Moxa,Chinese herbal medicine,Cupping or tuina,Microsystems acupuncture (ie, ear),Tai Chi/Qi Gong,Lifestyle/diet advice based on acupuncture theory	Acupuncture,Moxa,Electroacupuncture,Chinese herbal medicine,Cupping or tuina,Microsystems acupuncture (ie, ear),Lifestyle/diet advice based on acupuncture theory	Acupuncture,Moxa,Electroacupuncture,Chinese herbal medicine,Cupping or tuina,Microsystems acupuncture (ie, ear),Lifestyle/diet advice based on acupuncture theory	Acupuncture,Moxa,Electroacupuncture,Chinese herbal medicine,Cupping or tuina,Microsystems acupuncture (ie, ear),Lifestyle/diet advice based on acupuncture theory	Acupuncture,Moxa,Chinese herbal medicine,Cupping or tuina,Lifestyle/diet advice based on acupuncture theory	Acupuncture,Moxa,Electroacupuncture,Chinese herbal medicine,Cupping or tuina,Microsystems acupuncture (ie, ear),Lifestyle/diet advice based on acupuncture theory	Acupuncture,Moxa,Electroacupuncture,Chinese herbal medicine,Cupping or tuina,Microsystems acupuncture (ie, ear),Lifestyle/diet advice based on acupuncture theory	Acupuncture,Moxa,Chinese herbal medicine,Cupping or tuina,Microsystems acupuncture (ie, ear),Lifestyle/diet advice based on acupuncture theory
Yes	Female	55-64	Australia		10-20 years	Traditional Chinese medicine		Chinese herbal medicine,Cupping,Moxibustion,Dietary/nutritional supplements		Australia		Bachelors degree (such as a BHSc)	1	2	3	6	4	5	7		Yes	The point I tend to use can change, as I learn I try different things. If I find them effective I continue with them.	Menstrual,Fertility,Pregnancy	Menstrual,Fertility,Pregnancy	Menstrual,Fertility,Pregnancy	Menstrual,Fertility,Pregnancy	Menstrual,Fertility,Pregnancy			Yes	Treated more than 10 women	Treated more than 10 women	Treated 1-10 women	Treated more than 10 women	Treated more than 10 women	Treated more than 10 women	Treated more than 10 women	Treated 1-10 women	Treated more than 10 women			Acupuncture,Moxa,Chinese herbal medicine,Lifestyle/diet advice based on acupuncture theory	Acupuncture,Moxa,Chinese herbal medicine,Lifestyle/diet advice based on acupuncture theory	Acupuncture,Moxa,Chinese herbal medicine,Cupping or tuina,Lifestyle/diet advice based on acupuncture theory	Acupuncture,Chinese herbal medicine,Lifestyle/diet advice based on acupuncture theory	Acupuncture,Chinese herbal medicine,Lifestyle/diet advice based on acupuncture theory	Acupuncture,Chinese herbal medicine,Lifestyle/diet advice based on acupuncture theory	Acupuncture,Moxa,Chinese herbal medicine,Lifestyle/diet advice based on acupuncture theory	Acupuncture,Chinese herbal medicine,Lifestyle/diet advice based on acupuncture theory
Yes	Male	35-44	Australia		6-9 years	Traditional Chinese medicine,Western medical acupuncture		Microsystems acupuncture (ear/scalp etc.),Chinese herbal medicine,Cupping,Tuina,Moxibustion,Dietary/nutritional supplements		Australia,China		Bachelors degree (such as a BHSc)	3	4	5	6	1	2	7		Yes		Menstrual,Fertility,Pregnancy	Menstrual,Fertility,Pregnancy						Yes	Treated 1-10 women	Treated more than 10 women	Treated 1-10 women	Treated 1-10 women	Treated 1-10 women	Treated more than 10 women	Treated 1-10 women	Treated more than 10 women	Treated 1-10 women			Acupuncture,Moxa,Chinese herbal medicine,Lifestyle/diet advice based on acupuncture theory	Acupuncture,Moxa,Electroacupuncture,Chinese herbal medicine,Cupping or tuina,Lifestyle/diet advice based on acupuncture theory	Acupuncture,Moxa,Chinese herbal medicine,Lifestyle/diet advice based on acupuncture theory	Acupuncture,Moxa,Chinese herbal medicine,Microsystems acupuncture (ie, ear)	Acupuncture,Moxa,Electroacupuncture,Chinese herbal medicine	Acupuncture,Moxa,Cupping or tuina,Microsystems acupuncture (ie, ear),Lifestyle/diet advice based on acupuncture theory	Acupuncture,Moxa,Chinese herbal medicine	Acupuncture,Electroacupuncture,Cupping or tuina
Yes	Female	45-54	Australia		1-5 years	Traditional Chinese medicine		Microsystems acupuncture (ear/scalp etc.),Chinese herbal medicine,Cupping,Tuina,Moxibustion,Dietary/nutritional supplements		Australia		Masters degree (either coursework or research)	2	6	1	4	3	5	7		Yes		Menstrual,Fertility	Pregnancy		Pregnancy	Menstrual,Fertility,Pregnancy			Yes	Treated 1-10 women	Treated 1-10 women	Treated 1-10 women		Treated 1-10 women				Treated 1-10 women			Acupuncture,Chinese herbal medicine,Lifestyle/diet advice based on acupuncture theory	Acupuncture,Chinese herbal medicine,Lifestyle/diet advice based on acupuncture theory		Acupuncture,Chinese herbal medicine,Lifestyle/diet advice based on acupuncture theory	Acupuncture,Chinese herbal medicine
Yes	Female	55-64	New Zealand		10-20 years	Five element,Traditional Chinese medicine,Western medical acupuncture		Microsystems acupuncture (ear/scalp etc.),Chinese herbal medicine,Western herbal medicine,Cupping,Tuina,Moxibustion,Dietary/nutritional supplements,Other, please specify:	Counsellor, lifestyle,	New Zealand		Masters degree (either coursework or research)	2	5	4	6	1	3	7		Yes	No longer do induction treatments as evidence does not support	Menstrual,Fertility,Pregnancy	Menstrual,Fertility,Pregnancy	Menstrual,Pregnancy					Yes	Treated 1-10 women	Treated more than 10 women	Treated more than 10 women	Treated 1-10 women	Treated 1-10 women	Treated 1-10 women	Treated 1-10 women	Treated 1-10 women	Treated more than 10 women	Treated 1-10 women	Bleeding at ovulation	Acupuncture,Moxa,Electroacupuncture,Chinese herbal medicine,Cupping or tuina,Microsystems acupuncture (ie, ear),Lifestyle/diet advice based on acupuncture theory	Acupuncture,Moxa,Electroacupuncture,Cupping or tuina,Lifestyle/diet advice based on acupuncture theory	Acupuncture,Moxa,Chinese herbal medicine,Lifestyle/diet advice based on acupuncture theory	Acupuncture,Moxa,Chinese herbal medicine,Cupping or tuina,Microsystems acupuncture (ie, ear),Lifestyle/diet advice based on acupuncture theory	Acupuncture,Chinese herbal medicine,Lifestyle/diet advice based on acupuncture theory	Acupuncture,Moxa,Chinese herbal medicine,Cupping or tuina,Lifestyle/diet advice based on acupuncture theory	Acupuncture,Moxa,Electroacupuncture,Chinese herbal medicine,Cupping or tuina,Lifestyle/diet advice based on acupuncture theory	Acupuncture
Yes	Male	35-44	Australia		10-20 years	Japanese,Traditional Chinese medicine,Other, please specify:	Musculoskeletal trigger point	Microsystems acupuncture (ear/scalp etc.),Chinese herbal medicine,Cupping,Tuina		Australia		Diploma	1	5	3	4	2	6	7		No		Menstrual,Fertility,Pregnancy		Menstrual,Fertility,Pregnancy					Yes	Treated 1-10 women	Treated 1-10 women	Treated 1-10 women	Have not treated any women in the past 12 months	Treated 1-10 women	Treated 1-10 women	Treated 1-10 women	Have not treated any women in the past 12 months	Treated 1-10 women			Acupuncture,Chinese herbal medicine,Cupping or tuina	Acupuncture,Chinese herbal medicine,Cupping or tuina		Acupuncture,Chinese herbal medicine,Cupping or tuina	Acupuncture,Chinese herbal medicine,Cupping or tuina	Acupuncture,Chinese herbal medicine,Cupping or tuina	Acupuncture,Chinese herbal medicine,Cupping or tuina
Yes	Female	45-54	Australia		10-20 years	Traditional Chinese medicine		Chinese herbal medicine,Moxibustion		Australia		Bachelors degree (such as a BHSc)	3	2	1	6	4	5	7		No		Menstrual,Fertility,Pregnancy			Menstrual,Fertility,Pregnancy				Yes	Treated more than 10 women	Treated more than 10 women	Treated 1-10 women	Treated 1-10 women	Treated more than 10 women	Treated more than 10 women	Treated 1-10 women	Treated more than 10 women	Treated more than 10 women			Acupuncture,Moxa,Chinese herbal medicine,Lifestyle/diet advice based on acupuncture theory	Acupuncture,Moxa,Chinese herbal medicine,Lifestyle/diet advice based on acupuncture theory	Acupuncture,Moxa,Chinese herbal medicine,Lifestyle/diet advice based on acupuncture theory	Acupuncture,Electroacupuncture,Chinese herbal medicine,Lifestyle/diet advice based on acupuncture theory	Acupuncture,Moxa,Chinese herbal medicine,Lifestyle/diet advice based on acupuncture theory	Acupuncture,Moxa,Chinese herbal medicine,Lifestyle/diet advice based on acupuncture theory	Acupuncture,Moxa,Chinese herbal medicine,Lifestyle/diet advice based on acupuncture theory	Moxa,Electroacupuncture,Chinese herbal medicine,Lifestyle/diet advice based on acupuncture theory
Yes	Female	35-44	Australia		10-20 years	Five element,Japanese,Traditional Chinese medicine		Chinese herbal medicine,Cupping,Tuina,Dietary/nutritional supplements		Australia		Bachelors degree (such as a BHSc)	2	6	1	5	3	4	7		No		Menstrual,Fertility,Pregnancy	Menstrual,Fertility,Pregnancy	Fertility,Pregnancy	Menstrual,Fertility,Pregnancy				Yes	Treated more than 10 women	Treated more than 10 women	Treated more than 10 women	Treated 1-10 women	Treated more than 10 women	Treated more than 10 women	Treated 1-10 women	Treated more than 10 women	Treated more than 10 women	Treated 1-10 women	Adenomyosis	Acupuncture,Chinese herbal medicine,Cupping or tuina,Lifestyle/diet advice based on acupuncture theory	Acupuncture,Chinese herbal medicine,Cupping or tuina,Lifestyle/diet advice based on acupuncture theory	Acupuncture,Chinese herbal medicine,Cupping or tuina,Lifestyle/diet advice based on acupuncture theory	Acupuncture,Chinese herbal medicine,Cupping or tuina,Lifestyle/diet advice based on acupuncture theory	Acupuncture,Chinese herbal medicine,Cupping or tuina,Lifestyle/diet advice based on acupuncture theory	Acupuncture,Chinese herbal medicine,Cupping or tuina,Lifestyle/diet advice based on acupuncture theory	Acupuncture,Chinese herbal medicine,Cupping or tuina,Lifestyle/diet advice based on acupuncture theory	Acupuncture,Chinese herbal medicine,Cupping or tuina,Lifestyle/diet advice based on acupuncture theory
Yes	Female	45-54	Australia		21+ years	Five element		Moxibustion		United Kingdom		Diploma	2	4	1	6	5	3	7		Yes	I am using more moxa than I was in the habit of using following a workshop I attended recently. This is in line with how I was trained originally.	Fertility,Pregnancy	Menstrual,Fertility						Yes	Treated 1-10 women	Treated 1-10 women	Treated 1-10 women	Have not treated any women in the past 12 months	Treated 1-10 women	Treated 1-10 women	Have not treated any women in the past 12 months	Treated 1-10 women	Have not treated any women in the past 12 months	Have not treated any women in the past 12 months		Acupuncture,Moxa	Acupuncture,Moxa,Lifestyle/diet advice based on acupuncture theory		Acupuncture,Moxa	Acupuncture,Moxa	Acupuncture,Moxa		Acupuncture
Yes	Female	35-44	Australia		10-20 years	Five element,Japanese,Traditional Chinese medicine,Western medical acupuncture		Microsystems acupuncture (ear/scalp etc.),Chinese herbal medicine,Western herbal medicine,Cupping,Tuina,Moxibustion,Dietary/nutritional supplements,Tai Chi/QiGong		Australia		Bachelors degree (such as a BHSc)	2	4	3	5	1	6	7		Yes	New research. New ivf protocols.	Menstrual,Fertility,Pregnancy	Menstrual,Fertility,Pregnancy	Fertility,Pregnancy	Menstrual,Fertility,Pregnancy	Menstrual,Fertility,Pregnancy	Menstrual,Fertility,Pregnancy		Yes	Treated more than 10 women	Treated more than 10 women	Treated more than 10 women	Treated more than 10 women	Treated more than 10 women	Treated more than 10 women	Treated more than 10 women	Treated more than 10 women	Treated more than 10 women	Treated more than 10 women		Acupuncture,Moxa,Chinese herbal medicine,Microsystems acupuncture (ie, ear),Lifestyle/diet advice based on acupuncture theory	Acupuncture,Moxa,Chinese herbal medicine,Microsystems acupuncture (ie, ear),Lifestyle/diet advice based on acupuncture theory	Acupuncture,Moxa,Chinese herbal medicine,Cupping or tuina,Microsystems acupuncture (ie, ear),Lifestyle/diet advice based on acupuncture theory	Acupuncture,Moxa,Chinese herbal medicine,Cupping or tuina,Microsystems acupuncture (ie, ear),Lifestyle/diet advice based on acupuncture theory	Acupuncture,Moxa,Chinese herbal medicine,Microsystems acupuncture (ie, ear),Lifestyle/diet advice based on acupuncture theory	Acupuncture,Moxa,Chinese herbal medicine,Microsystems acupuncture (ie, ear),Lifestyle/diet advice based on acupuncture theory	Acupuncture,Moxa,Chinese herbal medicine,Microsystems acupuncture (ie, ear),Lifestyle/diet advice based on acupuncture theory	Acupuncture,Moxa,Chinese herbal medicine,Microsystems acupuncture (ie, ear),Lifestyle/diet advice based on acupuncture theory
Yes	Female	35-44	Australia		1-5 years	Traditional Chinese medicine		Microsystems acupuncture (ear/scalp etc.),Cupping,Tuina,Moxibustion,Dietary/nutritional supplements		Australia		Masters degree (either coursework or research)	1	3	5	6	2	4	7		No		Menstrual,Fertility,Pregnancy	Menstrual,Fertility,Pregnancy	Menstrual,Fertility,Pregnancy	Menstrual,Fertility,Pregnancy				Yes	Treated 1-10 women	Treated 1-10 women	Treated 1-10 women	Have not treated any women in the past 12 months	Treated 1-10 women	Treated 1-10 women	Treated 1-10 women	Treated 1-10 women	Treated 1-10 women			Acupuncture,Lifestyle/diet advice based on acupuncture theory	Acupuncture,Lifestyle/diet advice based on acupuncture theory	Acupuncture,Lifestyle/diet advice based on acupuncture theory	Acupuncture,Lifestyle/diet advice based on acupuncture theory	Acupuncture,Lifestyle/diet advice based on acupuncture theory	Acupuncture,Lifestyle/diet advice based on acupuncture theory	Acupuncture,Lifestyle/diet advice based on acupuncture theory	Acupuncture,Lifestyle/diet advice based on acupuncture theory
Yes	Male	45-54	Australia		10-20 years	Japanese		Chinese herbal medicine,Moxibustion,Tai Chi/QiGong		Australia		PhD (in a field related to acupuncture, herbal medicine or other TCM subject)	3	4	1	6	2	5	7		Yes	Survey is too long. Slightly annoying. So no.	Menstrual,Fertility,Pregnancy							Yes	Treated 1-10 women	Treated more than 10 women	Treated more than 10 women	Treated more than 10 women	Treated more than 10 women	Treated more than 10 women	Treated 1-10 women	Treated more than 10 women	Treated more than 10 women			Acupuncture,Moxa,Chinese herbal medicine,Tai Chi/Qi Gong,Lifestyle/diet advice based on acupuncture theory	Acupuncture,Chinese herbal medicine,Lifestyle/diet advice based on acupuncture theory	Acupuncture,Moxa,Chinese herbal medicine,Lifestyle/diet advice based on acupuncture theory	Acupuncture,Moxa,Chinese herbal medicine,Lifestyle/diet advice based on acupuncture theory	Acupuncture,Chinese herbal medicine,Lifestyle/diet advice based on acupuncture theory	Acupuncture,Moxa,Chinese herbal medicine,Lifestyle/diet advice based on acupuncture theory	Acupuncture,Moxa,Chinese herbal medicine,Lifestyle/diet advice based on acupuncture theory	Acupuncture,Moxa,Chinese herbal medicine,Cupping or tuina,Tai Chi/Qi Gong,Lifestyle/diet advice based on acupuncture theory
Yes	Female	35-44	New Zealand		10-20 years	Traditional Chinese medicine		Microsystems acupuncture (ear/scalp etc.),Chinese herbal medicine,Western herbal medicine,Cupping,Tuina,Moxibustion,Dietary/nutritional supplements		New Zealand		Diploma	1	5	3	4	6	2	7		No		Menstrual,Fertility,Pregnancy	Menstrual,Fertility,Pregnancy	Pregnancy	Menstrual,Fertility,Pregnancy				Yes	Treated more than 10 women	Treated more than 10 women	Treated more than 10 women	Treated more than 10 women	Treated more than 10 women	Treated more than 10 women	Treated more than 10 women	Treated more than 10 women	Treated more than 10 women			Acupuncture,Chinese herbal medicine,Microsystems acupuncture (ie, ear),Lifestyle/diet advice based on acupuncture theory	Acupuncture,Moxa,Chinese herbal medicine,Cupping or tuina,Microsystems acupuncture (ie, ear),Lifestyle/diet advice based on acupuncture theory	Acupuncture,Moxa,Electroacupuncture,Chinese herbal medicine,Microsystems acupuncture (ie, ear),Lifestyle/diet advice based on acupuncture theory	Acupuncture,Moxa,Chinese herbal medicine,Microsystems acupuncture (ie, ear),Lifestyle/diet advice based on acupuncture theory	Acupuncture,Moxa,Chinese herbal medicine,Microsystems acupuncture (ie, ear),Lifestyle/diet advice based on acupuncture theory	Acupuncture,Moxa,Chinese herbal medicine,Cupping or tuina,Microsystems acupuncture (ie, ear),Lifestyle/diet advice based on acupuncture theory	Acupuncture,Moxa,Electroacupuncture,Chinese herbal medicine,Cupping or tuina,Microsystems acupuncture (ie, ear),Lifestyle/diet advice based on acupuncture theory	Acupuncture,Chinese herbal medicine,Microsystems acupuncture (ie, ear),Lifestyle/diet advice based on acupuncture theory
Yes	Female	35-44	New Zealand		10-20 years	Five element,Japanese,Traditional Chinese medicine,Other, please specify:	I use a combination of what I have learned over the years.	Microsystems acupuncture (ear/scalp etc.),Cupping,Tuina,Moxibustion		New Zealand		Bachelors degree (such as a BHSc)	3	1	2	6	4	5	7		No		Menstrual,Pregnancy	Menstrual,Pregnancy		Menstrual,Pregnancy				Yes	Treated 1-10 women	Have not treated any women in the past 12 months	Treated 1-10 women	Have not treated any women in the past 12 months	Have not treated any women in the past 12 months	Have not treated any women in the past 12 months	Treated 1-10 women	Have not treated any women in the past 12 months	Have not treated any women in the past 12 months			Acupuncture,Lifestyle/diet advice based on acupuncture theory				Acupuncture,Lifestyle/diet advice based on acupuncture theory		Acupuncture,Cupping or tuina,Lifestyle/diet advice based on acupuncture theory
Yes	Female	55-64	New Zealand		1-5 years	Japanese,Traditional Chinese medicine		Microsystems acupuncture (ear/scalp etc.),Chinese herbal medicine,Cupping,Tuina,Moxibustion,Dietary/nutritional supplements,Other, please specify:	Neuromuscular therapy	New Zealand		Bachelors degree (such as a BHSc)	2	4	1	6	3	5	7		Yes	I suggested to my clients and in most cases increased treatment sessions to once a week.	Menstrual,Fertility,Pregnancy	Pregnancy	Menstrual,Fertility					Yes	Treated 1-10 women	Treated 1-10 women	Treated 1-10 women	Treated 1-10 women	Treated 1-10 women	Treated 1-10 women	Treated 1-10 women	Treated 1-10 women	Treated 1-10 women			Acupuncture,Chinese herbal medicine,Cupping or tuina,Microsystems acupuncture (ie, ear),Lifestyle/diet advice based on acupuncture theory	Acupuncture,Chinese herbal medicine,Cupping or tuina,Microsystems acupuncture (ie, ear),Lifestyle/diet advice based on acupuncture theory	Acupuncture,Moxa,Electroacupuncture,Chinese herbal medicine,Cupping or tuina,Lifestyle/diet advice based on acupuncture theory	Acupuncture,Chinese herbal medicine,Cupping or tuina,Microsystems acupuncture (ie, ear),Lifestyle/diet advice based on acupuncture theory	Acupuncture,Chinese herbal medicine,Cupping or tuina,Microsystems acupuncture (ie, ear),Lifestyle/diet advice based on acupuncture theory	Acupuncture,Moxa,Electroacupuncture,Chinese herbal medicine,Cupping or tuina,Microsystems acupuncture (ie, ear),Lifestyle/diet advice based on acupuncture theory	Acupuncture,Moxa,Electroacupuncture,Chinese herbal medicine,Cupping or tuina,Microsystems acupuncture (ie, ear),Lifestyle/diet advice based on acupuncture theory	Acupuncture,Electroacupuncture,Chinese herbal medicine,Cupping or tuina,Microsystems acupuncture (ie, ear),Lifestyle/diet advice based on acupuncture theory
Yes	Female	35-44	New Zealand		10-20 years	Traditional Chinese medicine		Microsystems acupuncture (ear/scalp etc.),Chinese herbal medicine,Western herbal medicine,Cupping,Tuina,Moxibustion,Dietary/nutritional supplements,Other, please specify:	yoga	Australia		Masters degree (either coursework or research)	2	5	1	6	3	4	7		Yes	adjusted in line with current research where applicable	Menstrual,Fertility,Pregnancy	Menstrual,Fertility,Pregnancy	Menstrual,Fertility,Pregnancy					Yes	Treated 1-10 women	Treated 1-10 women	Have not treated any women in the past 12 months	Have not treated any women in the past 12 months	Treated 1-10 women	Treated 1-10 women	Treated 1-10 women	Treated 1-10 women	Treated 1-10 women			Acupuncture,Chinese herbal medicine,Microsystems acupuncture (ie, ear),Lifestyle/diet advice based on acupuncture theory	Acupuncture,Moxa,Electroacupuncture,Chinese herbal medicine,Cupping or tuina,Microsystems acupuncture (ie, ear),Lifestyle/diet advice based on acupuncture theory		Acupuncture,Moxa,Electroacupuncture,Chinese herbal medicine,Cupping or tuina,Microsystems acupuncture (ie, ear),Lifestyle/diet advice based on acupuncture theory		Acupuncture,Moxa,Cupping or tuina,Microsystems acupuncture (ie, ear),Lifestyle/diet advice based on acupuncture theory	Acupuncture,Moxa,Electroacupuncture,Microsystems acupuncture (ie, ear),Lifestyle/diet advice based on acupuncture theory	Acupuncture,Moxa,Cupping or tuina,Microsystems acupuncture (ie, ear),Lifestyle/diet advice based on acupuncture theory
No	Female	26-34	New Zealand		Less than 1 year	Traditional Chinese medicine,Western medical acupuncture		Microsystems acupuncture (ear/scalp etc.),Cupping,Moxibustion,Dietary/nutritional supplements,Other, please specify:	Guasha - (if you are asking about my practice in general)	New Zealand		Bachelors degree (such as a BHSc)																		No
Yes	Female	35-44	New Zealand		1-5 years	Traditional Chinese medicine		Microsystems acupuncture (ear/scalp etc.),Cupping,Tuina,Moxibustion,Dietary/nutritional supplements		New Zealand		Bachelors degree (such as a BHSc)	1	5	2	6	4	3	7		No		Menstrual,Pregnancy							Yes	Treated 1-10 women	Treated 1-10 women	Treated more than 10 women	Treated 1-10 women	Treated more than 10 women	Treated 1-10 women	Treated 1-10 women	Treated 1-10 women	Treated more than 10 women			Acupuncture,Cupping or tuina,Lifestyle/diet advice based on acupuncture theory	Acupuncture,Moxa,Electroacupuncture,Cupping or tuina,Lifestyle/diet advice based on acupuncture theory	Acupuncture,Moxa,Lifestyle/diet advice based on acupuncture theory	Acupuncture,Moxa,Cupping or tuina,Lifestyle/diet advice based on acupuncture theory	Acupuncture,Moxa,Cupping or tuina,Lifestyle/diet advice based on acupuncture theory	Acupuncture,Moxa,Cupping or tuina,Lifestyle/diet advice based on acupuncture theory	Acupuncture,Moxa,Cupping or tuina,Lifestyle/diet advice based on acupuncture theory	Acupuncture,Moxa,Cupping or tuina,Lifestyle/diet advice based on acupuncture theory
Yes	Female	45-54	New Zealand		10-20 years	Other, please specify:	Whole system from a base of CM	Microsystems acupuncture (ear/scalp etc.),Chinese herbal medicine,Cupping,Tuina,Moxibustion,Dietary/nutritional supplements,Tai Chi/QiGong		New Zealand		Bachelors degree (such as a BHSc)	3	6	1	7	4	5	2		Yes	I came across something on a webinar that made sense and in research that I have applied to practice	Menstrual,Fertility,Pregnancy	Menstrual,Fertility,Pregnancy		Menstrual,Fertility,Pregnancy	Menstrual,Fertility,Pregnancy			Yes		Treated 1-10 women	Treated 1-10 women	Treated 1-10 women		Treated 1-10 women			Treated 1-10 women			Acupuncture,Cupping or tuina,Tai Chi/Qi Gong,Lifestyle/diet advice based on acupuncture theory	Acupuncture,Moxa,Cupping or tuina,Tai Chi/Qi Gong,Lifestyle/diet advice based on acupuncture theory	Acupuncture,Moxa,Chinese herbal medicine,Lifestyle/diet advice based on acupuncture theory		Acupuncture,Moxa,Lifestyle/diet advice based on acupuncture theory
Yes	Male	35-44	New Zealand		10-20 years	Traditional Chinese medicine		Chinese herbal medicine		China		PhD (in a field related to acupuncture, herbal medicine or other TCM subject)	4	3	1	7	2	5	6		No		Menstrual				Menstrual,Fertility,Pregnancy			Yes	Treated 1-10 women	Treated 1-10 women	Treated 1-10 women	Treated 1-10 women	Treated 1-10 women	Treated 1-10 women	Treated 1-10 women	Treated 1-10 women	Treated 1-10 women			Acupuncture,Moxa,Chinese herbal medicine,Lifestyle/diet advice based on acupuncture theory	Acupuncture,Moxa,Chinese herbal medicine,Lifestyle/diet advice based on acupuncture theory	Acupuncture,Moxa,Chinese herbal medicine,Lifestyle/diet advice based on acupuncture theory	Acupuncture,Moxa,Chinese herbal medicine,Lifestyle/diet advice based on acupuncture theory	Acupuncture,Moxa,Chinese herbal medicine,Lifestyle/diet advice based on acupuncture theory	Acupuncture,Moxa,Chinese herbal medicine,Lifestyle/diet advice based on acupuncture theory	Acupuncture,Moxa,Chinese herbal medicine,Lifestyle/diet advice based on acupuncture theory	Acupuncture,Moxa,Chinese herbal medicine,Lifestyle/diet advice based on acupuncture theory
Yes	Male	26-34	New Zealand		6-9 years	Traditional Chinese medicine		Microsystems acupuncture (ear/scalp etc.),Chinese herbal medicine,Cupping,Moxibustion		China		Bachelors degree (such as a BHSc)									Yes	applied some different Acupuncture points and new herbs. better result	Menstrual,Fertility,Pregnancy			Menstrual,Fertility,Pregnancy				Yes	Treated 1-10 women	Treated more than 10 women	Treated 1-10 women	Treated 1-10 women	Treated 1-10 women	Treated 1-10 women	Treated 1-10 women	Treated 1-10 women	Treated 1-10 women			Acupuncture,Moxa,Chinese herbal medicine,Lifestyle/diet advice based on acupuncture theory	Acupuncture,Moxa,Chinese herbal medicine,Lifestyle/diet advice based on acupuncture theory	Acupuncture,Moxa,Chinese herbal medicine,Lifestyle/diet advice based on acupuncture theory	Acupuncture,Moxa,Chinese herbal medicine,Lifestyle/diet advice based on acupuncture theory	Acupuncture,Moxa,Chinese herbal medicine,Lifestyle/diet advice based on acupuncture theory	Acupuncture,Moxa,Chinese herbal medicine,Lifestyle/diet advice based on acupuncture theory	Acupuncture,Moxa,Chinese herbal medicine,Lifestyle/diet advice based on acupuncture theory	Acupuncture,Moxa,Chinese herbal medicine,Lifestyle/diet advice based on acupuncture theory
Yes	Male	55-64	New Zealand		21+ years	Traditional Chinese medicine,Other, please specify:	Master Dong's Acupuncture	Chinese herbal medicine,Cupping,Tuina,Moxibustion		China,America		Masters degree (either coursework or research)									No		Pregnancy	Pregnancy	Pregnancy					Yes	Treated 1-10 women	Treated 1-10 women	Have not treated any women in the past 12 months	Treated 1-10 women	Treated 1-10 women	Treated 1-10 women	Have not treated any women in the past 12 months	Have not treated any women in the past 12 months	Treated 1-10 women			Acupuncture,Chinese herbal medicine	Acupuncture,Chinese herbal medicine	Acupuncture	Acupuncture,Chinese herbal medicine	Acupuncture	Acupuncture
No	Male	55-64	New Zealand		21+ years	Traditional Chinese medicine		Chinese herbal medicine		China		Masters degree (either coursework or research)																		No
Yes	Female	35-44	New Zealand		1-5 years	Five element		Microsystems acupuncture (ear/scalp etc.),Moxibustion,Other, please specify:	Healthy lifestyle education	China		Doctor of Chinese Medicine or similar (such as the Doctor of Oriental Medicine degree)	1	3	2	6	4	5	7		No		Menstrual,Fertility,Pregnancy							Yes	Treated 1-10 women	Treated 1-10 women	Treated 1-10 women	Have not treated any women in the past 12 months	Treated 1-10 women	Have not treated any women in the past 12 months	Have not treated any women in the past 12 months	Have not treated any women in the past 12 months	Treated 1-10 women			Acupuncture,Lifestyle/diet advice based on acupuncture theory	Acupuncture,Lifestyle/diet advice based on acupuncture theory		Acupuncture,Microsystems acupuncture (ie, ear),Lifestyle/diet advice based on acupuncture theory	Acupuncture,Lifestyle/diet advice based on acupuncture theory
No	Female	35-44	New Zealand		1-5 years	Traditional Chinese medicine		Cupping,Tuina,Moxibustion		New Zealand		Bachelors degree (such as a BHSc)																		No
Yes	Male	65+	New Zealand		21+ years	Five element,Traditional Chinese medicine,Western medical acupuncture		Microsystems acupuncture (ear/scalp etc.),Chinese herbal medicine,Western herbal medicine,Cupping,Moxibustion,Dietary/nutritional supplements		New Zealand,Australia,Other, please specify:	Singapore	Diploma	1	2	3	6	7	4	5		No		Menstrual			Menstrual,Fertility	Menstrual,Fertility			Yes	Treated 1-10 women	Treated 1-10 women	Treated 1-10 women	Have not treated any women in the past 12 months	Treated 1-10 women	Treated 1-10 women	Have not treated any women in the past 12 months	Have not treated any women in the past 12 months	Have not treated any women in the past 12 months	Have not treated any women in the past 12 months		Acupuncture	Acupuncture,Chinese herbal medicine,Lifestyle/diet advice based on acupuncture theory		Acupuncture	Acupuncture,Chinese herbal medicine	Acupuncture
Yes	Male	65+	New Zealand		21+ years	Traditional Chinese medicine		Chinese herbal medicine,Western herbal medicine,Tuina,Dietary/nutritional supplements		New Zealand			2	1	6	4	3	5	7		No		Menstrual,Fertility,Pregnancy	Fertility,Pregnancy	Fertility,Pregnancy	Menstrual,Fertility,Pregnancy	Menstrual,Fertility,Pregnancy			Yes	Treated 1-10 women	Treated 1-10 women	Treated 1-10 women	Treated 1-10 women	Have not treated any women in the past 12 months	Treated 1-10 women	Treated 1-10 women	Have not treated any women in the past 12 months	Treated 1-10 women			Acupuncture,Chinese herbal medicine,Cupping or tuina,Lifestyle/diet advice based on acupuncture theory	Acupuncture,Chinese herbal medicine,Cupping or tuina,Lifestyle/diet advice based on acupuncture theory	Acupuncture,Chinese herbal medicine,Cupping or tuina,Lifestyle/diet advice based on acupuncture theory		Acupuncture,Chinese herbal medicine,Cupping or tuina,Lifestyle/diet advice based on acupuncture theory	Acupuncture,Chinese herbal medicine,Cupping or tuina,Lifestyle/diet advice based on acupuncture theory	Acupuncture,Chinese herbal medicine,Cupping or tuina,Lifestyle/diet advice based on acupuncture theory
Yes	Female	35-44	New Zealand		6-9 years	Traditional Chinese medicine		Microsystems acupuncture (ear/scalp etc.),Chinese herbal medicine,Cupping,Tuina,Moxibustion,Other, please specify:	DR TAN STYLE ACUP	New Zealand		Bachelors degree (such as a BHSc)	3	5	1	2	6	4	7		Yes	Menstrual troubles ie heavy periods, perimenopause to include more thought to supplements based on Lara Briden's book 'The Period repair manual '. Menopause, based upon Dr Wendy Sweets work, more in terms if advice or lifestyle rather than treatment.	Menstrual,Fertility,Pregnancy		Pregnancy	Menstrual,Pregnancy	Pregnancy			Yes	Treated 1-10 women	Treated 1-10 women	Treated 1-10 women	Have not treated any women in the past 12 months	Treated 1-10 women	Treated 1-10 women	Have not treated any women in the past 12 months	Treated 1-10 women	Have not treated any women in the past 12 months			Acupuncture,Moxa,Chinese herbal medicine,Cupping or tuina,Lifestyle/diet advice based on acupuncture theory	Acupuncture,Moxa,Chinese herbal medicine,Cupping or tuina,Lifestyle/diet advice based on acupuncture theory		Acupuncture,Chinese herbal medicine,Cupping or tuina,Lifestyle/diet advice based on acupuncture theory	Acupuncture,Chinese herbal medicine,Cupping or tuina,Lifestyle/diet advice based on acupuncture theory	Acupuncture,Moxa,Chinese herbal medicine,Cupping or tuina,Lifestyle/diet advice based on acupuncture theory		Acupuncture,Chinese herbal medicine,Cupping or tuina,Lifestyle/diet advice based on acupuncture theory
Yes	Female	35-44	New Zealand		10-20 years	Five element,Japanese,Traditional Chinese medicine		Microsystems acupuncture (ear/scalp etc.),Chinese herbal medicine,Western herbal medicine,Cupping,Tuina,Moxibustion,Dietary/nutritional supplements,Other, please specify:	Acutonics tuning forks	New Zealand		Diploma	1	2	6	5	3	4	7		Yes	1) In the last 12 months I've done more training and learnt more about treating emotional trauma and have found that really helpful with many women's health issues. 2) I've learnt, from a patient who was a subject in a hospital trial in the UK, a group of 7 ear acupuncture points for menopausal symptoms and have found them (when used together) incredibly effective.	Menstrual,Fertility,Pregnancy	Menstrual,Fertility,Pregnancy	Menstrual,Fertility,Pregnancy		Menstrual,Fertility,Pregnancy			Yes	Treated more than 10 women	Treated 1-10 women	Treated 1-10 women		Treated 1-10 women	Treated 1-10 women		Treated 1-10 women	Treated 1-10 women			Acupuncture,Chinese herbal medicine,Microsystems acupuncture (ie, ear),Lifestyle/diet advice based on acupuncture theory	Acupuncture,Moxa,Chinese herbal medicine,Lifestyle/diet advice based on acupuncture theory		Acupuncture,Chinese herbal medicine,Lifestyle/diet advice based on acupuncture theory	Acupuncture,Chinese herbal medicine,Microsystems acupuncture (ie, ear),Lifestyle/diet advice based on acupuncture theory	Acupuncture,Moxa,Chinese herbal medicine,Lifestyle/diet advice based on acupuncture theory		Acupuncture,Cupping or tuina,Lifestyle/diet advice based on acupuncture theory
Yes	Female	35-44	New Zealand		1-5 years	Traditional Chinese medicine,Western medical acupuncture		Microsystems acupuncture (ear/scalp etc.),Cupping,Tuina,Moxibustion,Other, please specify:	I have a community clinic and offer a lot of self help/homework techniques for hands on therapy, workshops, weed walks, kitchen herbalism etc	New Zealand		Diploma	4	6	1	5	3	2	7		Yes	I was too nervous to treat anyone pregnant! I was scared of "causing" miscarriage. I took a very cautious approach with my first preggo wahine, and got good results for her chief complaints. I have continued to be vigilant (an alert caution I suppose) and actually enjoyed the work with my second pregnant client. I have two wee babes I feel attached to now, and am finding I have more willingness t…	Menstrual,Pregnancy				Menstrual			Yes	Treated 1-10 women	Treated more than 10 women	Treated 1-10 women		Treated more than 10 women	Treated more than 10 women		Treated 1-10 women	Treated 1-10 women			Acupuncture,Moxa,Cupping or tuina,Microsystems acupuncture (ie, ear),Lifestyle/diet advice based on acupuncture theory	Acupuncture,Moxa,Electroacupuncture,Cupping or tuina,Microsystems acupuncture (ie, ear),Lifestyle/diet advice based on acupuncture theory		Acupuncture,Moxa,Electroacupuncture,Cupping or tuina,Microsystems acupuncture (ie, ear),Lifestyle/diet advice based on acupuncture theory	Acupuncture,Moxa,Cupping or tuina,Microsystems acupuncture (ie, ear),Lifestyle/diet advice based on acupuncture theory	Acupuncture,Moxa,Cupping or tuina,Microsystems acupuncture (ie, ear),Lifestyle/diet advice based on acupuncture theory		Acupuncture,Moxa,Electroacupuncture,Cupping or tuina,Microsystems acupuncture (ie, ear),Lifestyle/diet advice based on acupuncture theory
Yes	Female	26-34	New Zealand		6-9 years	Traditional Chinese medicine		Microsystems acupuncture (ear/scalp etc.),Chinese herbal medicine,Cupping,Tuina,Moxibustion		New Zealand		Bachelors degree (such as a BHSc)	4	3	1	6	2	5	7		Yes	Higher Frequency/ week was needed for 3 women for a few weeks than back to one week. Another woman acupressure & Tuina only no needles as would become too stressed.	Menstrual,Fertility,Pregnancy	Menstrual		Menstrual,Fertility,Pregnancy	Menstrual,Fertility,Pregnancy			Yes	Treated 1-10 women	Treated 1-10 women	Have not treated any women in the past 12 months	Treated 1-10 women	Treated 1-10 women	Treated 1-10 women	Have not treated any women in the past 12 months	Have not treated any women in the past 12 months	Have not treated any women in the past 12 months	Treated 1-10 women	Vulvodynia	Acupuncture,Moxa,Chinese herbal medicine,Cupping or tuina,Microsystems acupuncture (ie, ear),Lifestyle/diet advice based on acupuncture theory	Acupuncture,Moxa,Chinese herbal medicine,Cupping or tuina,Microsystems acupuncture (ie, ear),Lifestyle/diet advice based on acupuncture theory	Acupuncture,Moxa,Chinese herbal medicine,Cupping or tuina,Microsystems acupuncture (ie, ear),Lifestyle/diet advice based on acupuncture theory	Acupuncture,Moxa,Chinese herbal medicine,Cupping or tuina,Microsystems acupuncture (ie, ear),Lifestyle/diet advice based on acupuncture theory		Acupuncture,Moxa,Chinese herbal medicine,Cupping or tuina,Microsystems acupuncture (ie, ear),Lifestyle/diet advice based on acupuncture theory
Yes	Female	45-54	New Zealand		6-9 years	Five element,Traditional Chinese medicine		Chinese herbal medicine,Western herbal medicine,Cupping,Moxibustion,Dietary/nutritional supplements		New Zealand		Diploma	1	2	3	5	4	6	7		Yes	depending on the response on the basal temperature chart	Menstrual,Fertility			Menstrual,Fertility	Menstrual,Fertility			Yes	Treated 1-10 women		Treated 1-10 women				Treated 1-10 women	Treated more than 10 women				Acupuncture,Chinese herbal medicine,Lifestyle/diet advice based on acupuncture theory				Acupuncture		Chinese herbal medicine,Lifestyle/diet advice based on acupuncture theory	Acupuncture,Lifestyle/diet advice based on acupuncture theory
Yes	Female	26-34	New Zealand		1-5 years	Five element,Traditional Chinese medicine		Microsystems acupuncture (ear/scalp etc.),Chinese herbal medicine,Cupping,Tuina,Moxibustion		New Zealand		Bachelors degree (such as a BHSc)	2	5	1	6	4	3	7		No		Menstrual,Fertility,Pregnancy	Menstrual,Fertility,Pregnancy	Menstrual,Pregnancy	Menstrual,Fertility,Pregnancy				Yes	Treated more than 10 women	Treated more than 10 women	Treated 1-10 women	Treated 1-10 women	Treated more than 10 women	Treated 1-10 women	Treated 1-10 women	Treated more than 10 women	Treated 1-10 women			Acupuncture,Chinese herbal medicine,Cupping or tuina,Lifestyle/diet advice based on acupuncture theory	Acupuncture,Moxa,Chinese herbal medicine,Cupping or tuina,Lifestyle/diet advice based on acupuncture theory	Acupuncture,Moxa,Chinese herbal medicine,Cupping or tuina,Lifestyle/diet advice based on acupuncture theory	Acupuncture,Moxa,Chinese herbal medicine,Cupping or tuina,Microsystems acupuncture (ie, ear),Lifestyle/diet advice based on acupuncture theory	Acupuncture,Moxa,Chinese herbal medicine,Cupping or tuina,Lifestyle/diet advice based on acupuncture theory	Acupuncture,Moxa,Chinese herbal medicine,Cupping or tuina,Lifestyle/diet advice based on acupuncture theory	Acupuncture,Moxa,Chinese herbal medicine,Cupping or tuina,Microsystems acupuncture (ie, ear),Lifestyle/diet advice based on acupuncture theory	Acupuncture,Moxa,Chinese herbal medicine,Cupping or tuina,Lifestyle/diet advice based on acupuncture theory
Yes	Female	45-54	Australia		1-5 years	Traditional Chinese medicine		Microsystems acupuncture (ear/scalp etc.),Chinese herbal medicine,Cupping,Tuina,Moxibustion,Dietary/nutritional supplements		Australia,China		Bachelors degree (such as a BHSc)	1	4	6	5	3	2	7		Yes		Menstrual,Fertility,Pregnancy	Menstrual,Fertility,Pregnancy	Menstrual,Fertility,Pregnancy	Menstrual,Fertility,Pregnancy				Yes	Treated more than 10 women	Treated more than 10 women	Treated 1-10 women	Treated 1-10 women	Treated 1-10 women	Treated 1-10 women	Treated 1-10 women	Treated 1-10 women	Treated more than 10 women	Treated 1-10 women	Hormonal Acne	Acupuncture,Moxa,Electroacupuncture,Chinese herbal medicine,Cupping or tuina,Microsystems acupuncture (ie, ear),Lifestyle/diet advice based on acupuncture theory	Acupuncture,Moxa,Electroacupuncture,Chinese herbal medicine,Cupping or tuina,Microsystems acupuncture (ie, ear),Lifestyle/diet advice based on acupuncture theory	Acupuncture,Moxa,Electroacupuncture,Chinese herbal medicine,Lifestyle/diet advice based on acupuncture theory	Acupuncture,Chinese herbal medicine,Cupping or tuina,Microsystems acupuncture (ie, ear),Lifestyle/diet advice based on acupuncture theory	Acupuncture,Electroacupuncture,Chinese herbal medicine,Cupping or tuina,Microsystems acupuncture (ie, ear),Lifestyle/diet advice based on acupuncture theory	Acupuncture,Moxa,Electroacupuncture,Chinese herbal medicine,Cupping or tuina,Microsystems acupuncture (ie, ear),Lifestyle/diet advice based on acupuncture theory	Acupuncture,Moxa,Electroacupuncture,Chinese herbal medicine,Microsystems acupuncture (ie, ear),Lifestyle/diet advice based on acupuncture theory	Acupuncture,Chinese herbal medicine,Cupping or tuina,Microsystems acupuncture (ie, ear),Lifestyle/diet advice based on acupuncture theory
Yes	Female	35-44	Australia		10-20 years	Traditional Chinese medicine		Chinese herbal medicine,Moxibustion,Dietary/nutritional supplements		Australia		Masters degree (either coursework or research)	1	3	2	6	4	5	7		Yes	Starting to look at pathology results (eg iron, thyroid) and thinking about these in tcm framework Increased use of nutritional supplements (eg magnesium, zinc) for some womens health complaints	Menstrual,Fertility,Pregnancy	Menstrual,Fertility,Pregnancy	Pregnancy	Menstrual,Fertility,Pregnancy				Yes	Treated 1-10 women	Treated 1-10 women	Treated more than 10 women	Treated more than 10 women	Treated more than 10 women	Treated more than 10 women	Treated more than 10 women	Treated 1-10 women	Treated more than 10 women	Treated 1-10 women	spotting	Acupuncture,Chinese herbal medicine,Lifestyle/diet advice based on acupuncture theory	Acupuncture,Moxa,Chinese herbal medicine,Lifestyle/diet advice based on acupuncture theory	Acupuncture,Moxa,Chinese herbal medicine,Lifestyle/diet advice based on acupuncture theory	Acupuncture,Chinese herbal medicine	Acupuncture,Chinese herbal medicine,Lifestyle/diet advice based on acupuncture theory	Acupuncture,Chinese herbal medicine,Lifestyle/diet advice based on acupuncture theory	Acupuncture,Electroacupuncture,Chinese herbal medicine,Lifestyle/diet advice based on acupuncture theory	Acupuncture,Chinese herbal medicine
Yes	Female	35-44	Australia		6-9 years	Japanese,Traditional Chinese medicine		Microsystems acupuncture (ear/scalp etc.),Chinese herbal medicine,Cupping,Tuina,Moxibustion,Dietary/nutritional supplements,Tai Chi/QiGong		Australia		Masters degree (either coursework or research)	1	2	3	5	6	4	7		Yes	frequency!	Menstrual,Fertility,Pregnancy	Menstrual,Fertility,Pregnancy	Menstrual,Fertility,Pregnancy	Menstrual,Fertility,Pregnancy				Yes	Treated 1-10 women	Treated 1-10 women	Treated 1-10 women	Have not treated any women in the past 12 months	Treated 1-10 women	Treated 1-10 women	Treated 1-10 women	Treated 1-10 women	Treated 1-10 women			Acupuncture,Moxa,Chinese herbal medicine,Cupping or tuina,Microsystems acupuncture (ie, ear),Lifestyle/diet advice based on acupuncture theory	Acupuncture,Moxa,Chinese herbal medicine,Cupping or tuina,Microsystems acupuncture (ie, ear),Lifestyle/diet advice based on acupuncture theory		Acupuncture,Moxa,Chinese herbal medicine,Cupping or tuina,Microsystems acupuncture (ie, ear)	Acupuncture,Moxa,Chinese herbal medicine,Cupping or tuina,Microsystems acupuncture (ie, ear),Lifestyle/diet advice based on acupuncture theory	Acupuncture,Moxa,Chinese herbal medicine,Cupping or tuina,Microsystems acupuncture (ie, ear),Lifestyle/diet advice based on acupuncture theory	Acupuncture,Moxa,Chinese herbal medicine,Cupping or tuina,Microsystems acupuncture (ie, ear),Lifestyle/diet advice based on acupuncture theory	Acupuncture,Moxa,Chinese herbal medicine,Cupping or tuina,Microsystems acupuncture (ie, ear),Lifestyle/diet advice based on acupuncture theory
Yes	Female	45-54	Australia		10-20 years	Traditional Chinese medicine		Microsystems acupuncture (ear/scalp etc.),Chinese herbal medicine,Dietary/nutritional supplements		Australia		Bachelors degree (such as a BHSc)	1	4	2	7	3	5	6		No		Menstrual,Fertility,Pregnancy	Menstrual	Pregnancy	Menstrual,Fertility,Pregnancy	Menstrual,Fertility,Pregnancy			Yes	Treated 1-10 women	Treated 1-10 women	Have not treated any women in the past 12 months	Treated 1-10 women	Treated 1-10 women	Treated 1-10 women	Treated 1-10 women	Treated 1-10 women	Treated 1-10 women			Acupuncture,Chinese herbal medicine,Microsystems acupuncture (ie, ear),Lifestyle/diet advice based on acupuncture theory	Acupuncture,Microsystems acupuncture (ie, ear),Lifestyle/diet advice based on acupuncture theory	Acupuncture,Microsystems acupuncture (ie, ear),Lifestyle/diet advice based on acupuncture theory	Acupuncture,Microsystems acupuncture (ie, ear),Lifestyle/diet advice based on acupuncture theory		Acupuncture,Microsystems acupuncture (ie, ear),Lifestyle/diet advice based on acupuncture theory	Acupuncture,Microsystems acupuncture (ie, ear),Lifestyle/diet advice based on acupuncture theory	Acupuncture,Chinese herbal medicine,Microsystems acupuncture (ie, ear),Lifestyle/diet advice based on acupuncture theory
Yes	Female	45-54	Australia		10-20 years	Traditional Chinese medicine		Cupping,Moxibustion,Dietary/nutritional supplements,Other, please specify:	Yoga therapy	Australia		Diploma	4	7	1	5	6	3	2	Debra Betts Seminar	No		Menstrual,Fertility,Pregnancy							Yes	Treated 1-10 women	Treated 1-10 women	Have not treated any women in the past 12 months	Treated 1-10 women	Treated 1-10 women	Treated 1-10 women	Treated 1-10 women	Treated 1-10 women	Treated 1-10 women	Have not treated any women in the past 12 months		Acupuncture,Cupping or tuina,Tai Chi/Qi Gong,Lifestyle/diet advice based on acupuncture theory	Acupuncture,Lifestyle/diet advice based on acupuncture theory	Acupuncture,Lifestyle/diet advice based on acupuncture theory	Acupuncture,Lifestyle/diet advice based on acupuncture theory	Acupuncture,Lifestyle/diet advice based on acupuncture theory	Acupuncture,Lifestyle/diet advice based on acupuncture theory	Acupuncture,Lifestyle/diet advice based on acupuncture theory	Acupuncture,Lifestyle/diet advice based on acupuncture theory
Yes	Female	26-34	Australia		6-9 years	Traditional Chinese medicine		Microsystems acupuncture (ear/scalp etc.),Chinese herbal medicine,Cupping,Moxibustion,Dietary/nutritional supplements,Tai Chi/QiGong		Australia		Masters degree (either coursework or research)	3	6	1	5	4	2	7		Yes	Not doing induction	Menstrual,Fertility,Pregnancy			Menstrual,Fertility,Pregnancy	Menstrual,Fertility,Pregnancy			Yes	Treated more than 10 women	Treated more than 10 women	Treated 1-10 women	Treated 1-10 women	Treated more than 10 women	Treated more than 10 women	Treated more than 10 women	Treated more than 10 women	Treated 1-10 women			Acupuncture,Chinese herbal medicine,Lifestyle/diet advice based on acupuncture theory	Acupuncture,Moxa,Chinese herbal medicine,Lifestyle/diet advice based on acupuncture theory	Acupuncture,Moxa,Electroacupuncture,Chinese herbal medicine,Lifestyle/diet advice based on acupuncture theory	Acupuncture,Chinese herbal medicine,Cupping or tuina,Tai Chi/Qi Gong,Lifestyle/diet advice based on acupuncture theory	Acupuncture,Moxa,Lifestyle/diet advice based on acupuncture theory	Acupuncture,Moxa,Chinese herbal medicine,Cupping or tuina,Lifestyle/diet advice based on acupuncture theory	Acupuncture,Moxa,Electroacupuncture,Chinese herbal medicine,Cupping or tuina,Tai Chi/Qi Gong,Lifestyle/diet advice based on acupuncture theory	Acupuncture,Chinese herbal medicine,Tai Chi/Qi Gong,Lifestyle/diet advice based on acupuncture theory
Yes	Female	26-34	Australia		6-9 years	Traditional Chinese medicine		Microsystems acupuncture (ear/scalp etc.),Chinese herbal medicine,Cupping,Moxibustion,Dietary/nutritional supplements		Australia		Masters degree (either coursework or research)	3	2	1	7	5	4	6		Yes	Deeper understanding of conditions and practices from a more traditional perspective. Ie, ensuring qi flow through the Wei mai for fertility. Following more individual treatment rather then protocols. Learning from the research. Guidance from more advanced practitioners. Less is more approach.	Menstrual,Fertility,Pregnancy	Menstrual,Fertility,Pregnancy		Menstrual,Fertility,Pregnancy	Menstrual,Fertility,Pregnancy			Yes	Treated more than 10 women	Treated more than 10 women	Treated 1-10 women	Treated more than 10 women	Treated 1-10 women	Treated more than 10 women	Treated more than 10 women	Treated 1-10 women	Treated more than 10 women			Acupuncture,Chinese herbal medicine,Microsystems acupuncture (ie, ear),Lifestyle/diet advice based on acupuncture theory	Acupuncture,Moxa,Chinese herbal medicine,Cupping or tuina,Lifestyle/diet advice based on acupuncture theory	Acupuncture,Moxa,Chinese herbal medicine,Cupping or tuina,Microsystems acupuncture (ie, ear),Lifestyle/diet advice based on acupuncture theory	Acupuncture,Moxa,Chinese herbal medicine,Cupping or tuina,Lifestyle/diet advice based on acupuncture theory	Acupuncture,Moxa,Chinese herbal medicine,Lifestyle/diet advice based on acupuncture theory	Acupuncture,Moxa,Chinese herbal medicine,Cupping or tuina,Microsystems acupuncture (ie, ear),Lifestyle/diet advice based on acupuncture theory	Acupuncture,Moxa,Chinese herbal medicine,Cupping or tuina,Lifestyle/diet advice based on acupuncture theory	Acupuncture,Chinese herbal medicine,Lifestyle/diet advice based on acupuncture theory
Yes	Female	35-44	Australia		10-20 years	Traditional Chinese medicine		Microsystems acupuncture (ear/scalp etc.),Western herbal medicine,Cupping,Tuina,Moxibustion,Dietary/nutritional supplements		Australia,China		Masters degree (either coursework or research)	1	4	3	6	2	5	7		No		Menstrual,Fertility,Pregnancy	Menstrual,Fertility,Pregnancy	Pregnancy	Menstrual,Fertility,Pregnancy	Menstrual,Fertility,Pregnancy			Yes	Treated 1-10 women	Treated more than 10 women	Treated more than 10 women	Treated 1-10 women	Treated more than 10 women	Treated more than 10 women	Treated more than 10 women	Treated more than 10 women	Treated 1-10 women			Acupuncture,Microsystems acupuncture (ie, ear),Lifestyle/diet advice based on acupuncture theory	Acupuncture,Moxa,Microsystems acupuncture (ie, ear),Lifestyle/diet advice based on acupuncture theory	Acupuncture,Moxa,Microsystems acupuncture (ie, ear),Lifestyle/diet advice based on acupuncture theory	Acupuncture,Moxa,Microsystems acupuncture (ie, ear),Lifestyle/diet advice based on acupuncture theory	Acupuncture,Moxa,Microsystems acupuncture (ie, ear),Lifestyle/diet advice based on acupuncture theory	Acupuncture,Moxa,Microsystems acupuncture (ie, ear),Lifestyle/diet advice based on acupuncture theory	Acupuncture,Moxa,Cupping or tuina,Microsystems acupuncture (ie, ear),Lifestyle/diet advice based on acupuncture theory	Acupuncture,Moxa,Cupping or tuina,Microsystems acupuncture (ie, ear),Lifestyle/diet advice based on acupuncture theory
Yes	Female	55-64	Australia		21+ years	Five element,Japanese,Traditional Chinese medicine		Chinese herbal medicine,Cupping,Moxibustion,Dietary/nutritional supplements		Australia		Masters degree (either coursework or research)	4	2	6	7	3	5	1		Yes	My practice is constantly evolving. For example at present I am doing a day 5 post ivf acupuncture tx where last year I didnt think it was important	Menstrual,Fertility,Pregnancy	Menstrual,Fertility,Pregnancy		Menstrual,Fertility,Pregnancy	Menstrual,Fertility,Pregnancy	Menstrual	Chat rooms that mention me	Yes	Treated more than 10 women	Treated more than 10 women	Treated 1-10 women	Treated 1-10 women	Treated 1-10 women	Treated more than 10 women	Treated 1-10 women	Treated 1-10 women	Treated 1-10 women			Acupuncture,Moxa,Chinese herbal medicine	Acupuncture,Moxa,Chinese herbal medicine,Cupping or tuina	Acupuncture,Moxa,Chinese herbal medicine,Cupping or tuina	Acupuncture,Moxa,Chinese herbal medicine,Cupping or tuina	Acupuncture,Moxa,Cupping or tuina	Acupuncture,Moxa,Chinese herbal medicine	Acupuncture,Moxa,Chinese herbal medicine	Acupuncture,Moxa
Yes	Female	35-44	Australia		10-20 years	Traditional Chinese medicine				Australia		PhD (in a field related to acupuncture, herbal medicine or other TCM subject)	2	3	4	6	1	5	7		No		Pregnancy			Pregnancy	Pregnancy			No
Yes	Female	55-64	Australia		10-20 years	Other, please specify:	Tung	Chinese herbal medicine,Cupping,Moxibustion,Dietary/nutritional supplements		Australia,China		Doctor of Chinese Medicine or similar (such as the Doctor of Oriental Medicine degree)	1	4	2	5	3	6	7		No		Menstrual,Fertility,Pregnancy	Menstrual,Fertility,Pregnancy	Fertility,Pregnancy					Yes	Treated 1-10 women	Treated 1-10 women	Treated more than 10 women	Treated more than 10 women	Treated 1-10 women	Treated more than 10 women	Treated more than 10 women	Have not treated any women in the past 12 months	Treated more than 10 women			Acupuncture,Moxa,Chinese herbal medicine,Lifestyle/diet advice based on acupuncture theory	Acupuncture,Moxa,Chinese herbal medicine,Lifestyle/diet advice based on acupuncture theory	Acupuncture,Moxa,Chinese herbal medicine,Microsystems acupuncture (ie, ear),Lifestyle/diet advice based on acupuncture theory	Acupuncture,Moxa,Chinese herbal medicine	Acupuncture,Moxa,Chinese herbal medicine,Lifestyle/diet advice based on acupuncture theory	Acupuncture,Moxa,Chinese herbal medicine,Lifestyle/diet advice based on acupuncture theory	Acupuncture,Moxa,Chinese herbal medicine,Lifestyle/diet advice based on acupuncture theory
Yes	Female	35-44	Australia		10-20 years	Traditional Chinese medicine		Microsystems acupuncture (ear/scalp etc.),Chinese herbal medicine,Cupping,Moxibustion,Dietary/nutritional supplements		Australia		Bachelors degree (such as a BHSc)	2	4	1	6	3	5	7		Yes	No longer treat post transfer, as my practise is a distance away from IVF clinic and reduce stress of client. No longer treat in the days after IVf transfer, around implantation dates, unless stress or side affects of IVF. Learnt through webinar that environment prefers low Oxygen around implantation.	Menstrual,Fertility,Pregnancy			Menstrual,Fertility,Pregnancy				Yes	Treated 1-10 women	Treated 1-10 women	Treated 1-10 women	Treated 1-10 women	Treated 1-10 women		Treated 1-10 women	Treated 1-10 women	Treated 1-10 women			Acupuncture,Chinese herbal medicine,Microsystems acupuncture (ie, ear),Lifestyle/diet advice based on acupuncture theory	Acupuncture,Chinese herbal medicine	Acupuncture,Moxa,Chinese herbal medicine,Lifestyle/diet advice based on acupuncture theory	Acupuncture,Chinese herbal medicine,Microsystems acupuncture (ie, ear),Lifestyle/diet advice based on acupuncture theory	Acupuncture,Chinese herbal medicine,Lifestyle/diet advice based on acupuncture theory	Acupuncture,Chinese herbal medicine,Lifestyle/diet advice based on acupuncture theory	Acupuncture,Lifestyle/diet advice based on acupuncture theory	Acupuncture,Microsystems acupuncture (ie, ear),Lifestyle/diet advice based on acupuncture theory
Yes	Male	45-54	Australia		10-20 years	Traditional Chinese medicine		Microsystems acupuncture (ear/scalp etc.),Chinese herbal medicine,Cupping,Tuina,Moxibustion,Dietary/nutritional supplements		Australia		Masters degree (either coursework or research)	1	2	3	6	5	4	7		Yes	I have changed some of the formulae I prefer at certain times of the cycle after a webinar. I work more closely with some other medical practitioners after meeting them. I adhere less to certain protocols and use me own judgement more with regard what we are trying to achieve.								Yes	Treated 1-10 women	Treated more than 10 women	Treated more than 10 women	Treated 1-10 women	Treated more than 10 women	Treated more than 10 women	Treated more than 10 women	Treated more than 10 women	Treated more than 10 women	Treated 1-10 women	Fibroids	Acupuncture,Chinese herbal medicine,Cupping or tuina,Lifestyle/diet advice based on acupuncture theory	Acupuncture,Moxa,Chinese herbal medicine,Cupping or tuina,Lifestyle/diet advice based on acupuncture theory	Acupuncture,Moxa,Chinese herbal medicine,Cupping or tuina,Lifestyle/diet advice based on acupuncture theory	Acupuncture,Moxa,Chinese herbal medicine,Cupping or tuina,Lifestyle/diet advice based on acupuncture theory	Acupuncture,Chinese herbal medicine,Cupping or tuina,Lifestyle/diet advice based on acupuncture theory	Acupuncture,Moxa,Chinese herbal medicine,Cupping or tuina,Lifestyle/diet advice based on acupuncture theory	Acupuncture,Moxa,Chinese herbal medicine,Cupping or tuina,Lifestyle/diet advice based on acupuncture theory	Acupuncture,Chinese herbal medicine,Cupping or tuina,Lifestyle/diet advice based on acupuncture theory
Yes	Male	55-64	Australia		21+ years	Five element,Traditional Chinese medicine,Western medical acupuncture,Other, please specify:	Tibetan	Chinese herbal medicine,Cupping,Tuina,Moxibustion,Other, please specify:	zhen gu,bone setting	China,Other, please specify:	Kazakhstan	Doctor of Chinese Medicine or similar (such as the Doctor of Oriental Medicine degree)	5	1	2	6	3	4	7		No		Menstrual,Pregnancy	Menstrual	Pregnancy					Yes	Treated 1-10 women	Treated 1-10 women	Treated 1-10 women	Have not treated any women in the past 12 months	Treated more than 10 women	Treated 1-10 women	Have not treated any women in the past 12 months	Treated more than 10 women	Treated 1-10 women	Have not treated any women in the past 12 months		Acupuncture,Cupping or tuina,Lifestyle/diet advice based on acupuncture theory	Acupuncture,Cupping or tuina,Lifestyle/diet advice based on acupuncture theory		Acupuncture,Cupping or tuina,Lifestyle/diet advice based on acupuncture theory	Acupuncture,Cupping or tuina	Acupuncture,Cupping or tuina,Lifestyle/diet advice based on acupuncture theory		Acupuncture,Cupping or tuina,Lifestyle/diet advice based on acupuncture theory
Yes	Female	45-54	New Zealand		6-9 years	Traditional Chinese medicine		Microsystems acupuncture (ear/scalp etc.),Chinese herbal medicine,Western herbal medicine,Cupping,Moxibustion,Dietary/nutritional supplements		New Zealand		Diploma	4	1	3	2	6	5	7		Yes	Ive attended mulitple seminars last year and change my practice accordingly from take home gems/research/best practice	Fertility,Pregnancy	Menstrual,Fertility,Pregnancy	Fertility,Pregnancy					Yes	Treated 1-10 women	Treated 1-10 women	Treated 1-10 women	Treated 1-10 women	Treated more than 10 women	Treated more than 10 women	Treated more than 10 women	Treated 1-10 women	Treated more than 10 women			Acupuncture,Chinese herbal medicine,Microsystems acupuncture (ie, ear),Lifestyle/diet advice based on acupuncture theory	Acupuncture,Moxa,Chinese herbal medicine,Microsystems acupuncture (ie, ear),Lifestyle/diet advice based on acupuncture theory	Acupuncture,Moxa,Electroacupuncture,Chinese herbal medicine,Microsystems acupuncture (ie, ear),Lifestyle/diet advice based on acupuncture theory	Acupuncture,Moxa,Chinese herbal medicine,Microsystems acupuncture (ie, ear),Lifestyle/diet advice based on acupuncture theory	Acupuncture,Moxa,Chinese herbal medicine,Microsystems acupuncture (ie, ear),Lifestyle/diet advice based on acupuncture theory	Acupuncture,Moxa,Electroacupuncture,Chinese herbal medicine,Microsystems acupuncture (ie, ear),Lifestyle/diet advice based on acupuncture theory	Acupuncture,Moxa,Electroacupuncture,Chinese herbal medicine,Microsystems acupuncture (ie, ear),Lifestyle/diet advice based on acupuncture theory	Acupuncture,Moxa,Microsystems acupuncture (ie, ear),Lifestyle/diet advice based on acupuncture theory
Yes	Male	26-34	Australia		1-5 years	Traditional Chinese medicine		Microsystems acupuncture (ear/scalp etc.),Chinese herbal medicine,Cupping,Tuina,Moxibustion,Dietary/nutritional supplements,Tai Chi/QiGong		Australia		Bachelors degree (such as a BHSc)	6	5	1	2	3	4	7		No		Menstrual	Pregnancy	Menstrual,Pregnancy					Yes	Treated 1-10 women	Have not treated any women in the past 12 months	Treated 1-10 women	Have not treated any women in the past 12 months	Treated 1-10 women	Have not treated any women in the past 12 months	Have not treated any women in the past 12 months	Treated 1-10 women	Have not treated any women in the past 12 months			Acupuncture,Moxa,Chinese herbal medicine,Cupping or tuina,Microsystems acupuncture (ie, ear),Tai Chi/Qi Gong,Lifestyle/diet advice based on acupuncture theory			Acupuncture,Chinese herbal medicine,Cupping or tuina,Tai Chi/Qi Gong,Lifestyle/diet advice based on acupuncture theory	Acupuncture,Moxa,Chinese herbal medicine,Cupping or tuina,Lifestyle/diet advice based on acupuncture theory	Acupuncture,Moxa,Chinese herbal medicine,Cupping or tuina,Lifestyle/diet advice based on acupuncture theory		Acupuncture,Moxa,Chinese herbal medicine,Cupping or tuina,Tai Chi/Qi Gong,Lifestyle/diet advice based on acupuncture theory
No	Male	55-64	New Zealand		10-20 years	Traditional Chinese medicine		Cupping,Other, please specify:	Infrared heater	New Zealand		Bachelors degree (such as a BHSc)																		No
Yes	Other	35-44	New Zealand		6-9 years	Traditional Chinese medicine,Western medical acupuncture		Chinese herbal medicine		China		Masters degree (either coursework or research)									Yes									Yes	Treated more than 10 women	Treated more than 10 women	Treated more than 10 women	Treated 1-10 women	Treated more than 10 women	Treated more than 10 women	Treated more than 10 women	Treated more than 10 women	Treated more than 10 women			Acupuncture,Electroacupuncture,Lifestyle/diet advice based on acupuncture theory	Acupuncture,Electroacupuncture,Lifestyle/diet advice based on acupuncture theory	Acupuncture,Electroacupuncture,Lifestyle/diet advice based on acupuncture theory	Acupuncture,Electroacupuncture,Lifestyle/diet advice based on acupuncture theory	Acupuncture,Electroacupuncture,Lifestyle/diet advice based on acupuncture theory	Acupuncture,Electroacupuncture,Lifestyle/diet advice based on acupuncture theory	Acupuncture,Electroacupuncture,Lifestyle/diet advice based on acupuncture theory	Acupuncture,Electroacupuncture,Lifestyle/diet advice based on acupuncture theory
Yes	Female	45-54	Australia		6-9 years	Traditional Chinese medicine		Microsystems acupuncture (ear/scalp etc.),Cupping,Tuina,Moxibustion		United Kingdom		Bachelors degree (such as a BHSc)	3	4	1	6	2	5	7		No		Menstrual,Fertility,Pregnancy	Menstrual,Fertility,Pregnancy		Menstrual,Fertility,Pregnancy				Yes	Treated more than 10 women						Treated 1-10 women	Treated 1-10 women				Acupuncture,Electroacupuncture,Cupping or tuina,Lifestyle/diet advice based on acupuncture theory						Acupuncture,Lifestyle/diet advice based on acupuncture theory	Acupuncture,Electroacupuncture,Cupping or tuina,Lifestyle/diet advice based on acupuncture theory
Yes	Female	45-54	New Zealand		6-9 years	Five element,Traditional Chinese medicine		Microsystems acupuncture (ear/scalp etc.),Chinese herbal medicine,Cupping,Moxibustion,Dietary/nutritional supplements,Other, please specify:	Kinesiology	New Zealand		Diploma	1	3	4	6	2	5	7		Yes	From doing recent seminars and online courses	Fertility,Pregnancy		Pregnancy	Menstrual,Fertility,Pregnancy				Yes	Treated 1-10 women			Treated 1-10 women	Treated 1-10 women	Treated 1-10 women	Treated 1-10 women	Treated 1-10 women				Acupuncture,Moxa,Electroacupuncture,Chinese herbal medicine,Cupping or tuina,Microsystems acupuncture (ie, ear),Lifestyle/diet advice based on acupuncture theory		Acupuncture,Moxa,Electroacupuncture,Chinese herbal medicine,Cupping or tuina,Microsystems acupuncture (ie, ear),Lifestyle/diet advice based on acupuncture theory	Acupuncture,Moxa,Electroacupuncture,Chinese herbal medicine,Cupping or tuina,Microsystems acupuncture (ie, ear),Lifestyle/diet advice based on acupuncture theory	Acupuncture,Moxa,Electroacupuncture,Chinese herbal medicine,Cupping or tuina,Microsystems acupuncture (ie, ear),Lifestyle/diet advice based on acupuncture theory	Acupuncture,Moxa,Electroacupuncture,Chinese herbal medicine,Cupping or tuina,Microsystems acupuncture (ie, ear),Lifestyle/diet advice based on acupuncture theory	Acupuncture,Moxa,Electroacupuncture,Chinese herbal medicine,Cupping or tuina,Microsystems acupuncture (ie, ear),Lifestyle/diet advice based on acupuncture theory	Acupuncture,Moxa,Electroacupuncture,Chinese herbal medicine,Cupping or tuina,Microsystems acupuncture (ie, ear),Lifestyle/diet advice based on acupuncture theory
Yes	Female	35-44	Australia		1-5 years	Traditional Chinese medicine		Cupping,Tuina,Moxibustion,Tai Chi/QiGong		Australia		Bachelors degree (such as a BHSc)	1	5	4	6	3	2	7		No		Menstrual			Menstrual,Fertility,Pregnancy				Yes	Treated 1-10 women	Treated more than 10 women	Treated 1-10 women	Treated 1-10 women	Treated more than 10 women	Treated 1-10 women	Treated 1-10 women	Treated 1-10 women	Treated 1-10 women			Acupuncture,Moxa,Cupping or tuina,Lifestyle/diet advice based on acupuncture theory	Acupuncture,Moxa,Cupping or tuina,Lifestyle/diet advice based on acupuncture theory	Acupuncture,Moxa,Cupping or tuina,Lifestyle/diet advice based on acupuncture theory	Acupuncture,Moxa,Cupping or tuina,Lifestyle/diet advice based on acupuncture theory	Acupuncture,Moxa,Cupping or tuina,Lifestyle/diet advice based on acupuncture theory	Acupuncture,Moxa,Cupping or tuina,Lifestyle/diet advice based on acupuncture theory	Acupuncture,Moxa,Cupping or tuina,Lifestyle/diet advice based on acupuncture theory	Acupuncture,Moxa,Cupping or tuina,Lifestyle/diet advice based on acupuncture theory
Yes	Female	45-54	New Zealand		21+ years	Five element,Japanese,Traditional Chinese medicine		Microsystems acupuncture (ear/scalp etc.),Chinese herbal medicine,Cupping,Tuina,Moxibustion,Dietary/nutritional supplements,Other, please specify:	Shiatsu	America		Masters degree (either coursework or research)	2	4	3	6	5	1	7		Yes	Learned something new and applied it	Menstrual,Fertility,Pregnancy	Menstrual,Fertility,Pregnancy	Menstrual,Fertility,Pregnancy	Menstrual,Fertility,Pregnancy	Menstrual,Fertility,Pregnancy			Yes	Treated 1-10 women	Treated more than 10 women	Treated 1-10 women	Treated 1-10 women	Treated more than 10 women	Treated more than 10 women	Treated more than 10 women	Treated 1-10 women	Treated more than 10 women			Acupuncture,Chinese herbal medicine,Lifestyle/diet advice based on acupuncture theory	Acupuncture,Moxa,Chinese herbal medicine,Lifestyle/diet advice based on acupuncture theory	Acupuncture,Moxa,Chinese herbal medicine,Lifestyle/diet advice based on acupuncture theory	Acupuncture,Chinese herbal medicine,Lifestyle/diet advice based on acupuncture theory	Acupuncture,Chinese herbal medicine,Lifestyle/diet advice based on acupuncture theory	Acupuncture,Moxa,Chinese herbal medicine,Lifestyle/diet advice based on acupuncture theory	Acupuncture,Moxa,Chinese herbal medicine,Lifestyle/diet advice based on acupuncture theory	Acupuncture,Chinese herbal medicine,Lifestyle/diet advice based on acupuncture theory
Yes	Female	45-54	New Zealand		10-20 years	Traditional Chinese medicine		Microsystems acupuncture (ear/scalp etc.),Chinese herbal medicine,Cupping,Tuina,Moxibustion,Dietary/nutritional supplements,Tai Chi/QiGong		New Zealand		Bachelors degree (such as a BHSc)	1	2	5	6	3	4	7		Yes	Using more electro-acupuncture in clinic as well as nutritional supplements.	Menstrual,Fertility,Pregnancy	Menstrual,Fertility,Pregnancy						Yes	Treated 1-10 women	Treated 1-10 women	Treated 1-10 women	Treated 1-10 women	Treated 1-10 women	Treated 1-10 women	Treated 1-10 women	Treated 1-10 women	Treated 1-10 women			Acupuncture,Chinese herbal medicine,Cupping or tuina,Microsystems acupuncture (ie, ear),Lifestyle/diet advice based on acupuncture theory	Acupuncture,Moxa,Electroacupuncture,Chinese herbal medicine,Cupping or tuina,Microsystems acupuncture (ie, ear),Lifestyle/diet advice based on acupuncture theory	Acupuncture,Moxa,Chinese herbal medicine,Cupping or tuina,Microsystems acupuncture (ie, ear),Lifestyle/diet advice based on acupuncture theory	Acupuncture,Chinese herbal medicine,Cupping or tuina,Microsystems acupuncture (ie, ear),Lifestyle/diet advice based on acupuncture theory	Acupuncture,Moxa,Cupping or tuina,Lifestyle/diet advice based on acupuncture theory	Acupuncture,Moxa,Chinese herbal medicine,Cupping or tuina,Microsystems acupuncture (ie, ear),Lifestyle/diet advice based on acupuncture theory	Acupuncture,Electroacupuncture,Chinese herbal medicine,Cupping or tuina,Microsystems acupuncture (ie, ear),Lifestyle/diet advice based on acupuncture theory	Acupuncture,Moxa,Chinese herbal medicine,Cupping or tuina,Microsystems acupuncture (ie, ear),Lifestyle/diet advice based on acupuncture theory
Yes	Male	55-64	Australia		21+ years	Other, please specify:	Subtle technique based on pulse.	Cupping,Moxibustion,Tai Chi/QiGong		Australia		Bachelors degree (such as a BHSc)	1	3	7	5	4	2	6		No		Menstrual,Fertility,Pregnancy							Yes	Treated more than 10 women	Treated more than 10 women	Treated 1-10 women	Treated 1-10 women	Treated 1-10 women	Treated 1-10 women	Treated 1-10 women	Treated more than 10 women	Treated more than 10 women			Acupuncture,Moxa,Tai Chi/Qi Gong,Lifestyle/diet advice based on acupuncture theory	Acupuncture,Moxa,Tai Chi/Qi Gong,Lifestyle/diet advice based on acupuncture theory	Acupuncture,Moxa,Tai Chi/Qi Gong,Lifestyle/diet advice based on acupuncture theory	Acupuncture,Moxa,Tai Chi/Qi Gong,Lifestyle/diet advice based on acupuncture theory	Acupuncture,Moxa,Tai Chi/Qi Gong,Lifestyle/diet advice based on acupuncture theory	Acupuncture,Moxa,Tai Chi/Qi Gong,Lifestyle/diet advice based on acupuncture theory	Acupuncture,Moxa,Tai Chi/Qi Gong,Lifestyle/diet advice based on acupuncture theory	Acupuncture,Moxa,Tai Chi/Qi Gong,Lifestyle/diet advice based on acupuncture theory
Yes	Female	35-44	New Zealand		Less than 1 year	Traditional Chinese medicine		Microsystems acupuncture (ear/scalp etc.),Cupping,Tuina,Moxibustion,Dietary/nutritional supplements		New Zealand		Bachelors degree (such as a BHSc)	5	4	1	6	2	3	7		No		Menstrual,Fertility,Pregnancy		Menstrual,Fertility,Pregnancy	Menstrual,Fertility,Pregnancy	Pregnancy			Yes	Treated 1-10 women	Have not treated any women in the past 12 months	Treated 1-10 women	Treated 1-10 women	Have not treated any women in the past 12 months	Treated 1-10 women	Treated 1-10 women	Have not treated any women in the past 12 months	Have not treated any women in the past 12 months	Have not treated any women in the past 12 months		Acupuncture,Cupping or tuina,Lifestyle/diet advice based on acupuncture theory		Acupuncture,Moxa,Electroacupuncture,Cupping or tuina,Lifestyle/diet advice based on acupuncture theory		Moxa	Acupuncture,Moxa,Lifestyle/diet advice based on acupuncture theory	Acupuncture,Moxa,Cupping or tuina,Lifestyle/diet advice based on acupuncture theory
Yes	Female	26-34	Australia		6-9 years	Five element,Traditional Chinese medicine,Other, please specify:	Some master Tung and dr Tan balance style used aswell	Microsystems acupuncture (ear/scalp etc.),Chinese herbal medicine,Cupping,Moxibustion,Dietary/nutritional supplements		Australia,China		Bachelors degree (such as a BHSc)	2	1	3	5	6	4	7		Yes	I changed my points used and use of electro and herbs and supplements. I attended more training seminars, webinars and conferences on fertility	Menstrual,Fertility,Pregnancy	Fertility,Pregnancy		Menstrual,Fertility	Menstrual,Fertility,Pregnancy			Yes		Treated 1-10 women	Treated 1-10 women	Treated 1-10 women	Treated more than 10 women	Treated more than 10 women	Treated more than 10 women	Treated more than 10 women	Treated 1-10 women			Acupuncture,Moxa,Electroacupuncture,Cupping or tuina,Microsystems acupuncture (ie, ear),Lifestyle/diet advice based on acupuncture theory	Acupuncture,Moxa,Cupping or tuina,Lifestyle/diet advice based on acupuncture theory	Acupuncture,Chinese herbal medicine,Cupping or tuina,Lifestyle/diet advice based on acupuncture theory	Acupuncture,Moxa,Cupping or tuina,Microsystems acupuncture (ie, ear)	Acupuncture,Moxa,Cupping or tuina	Acupuncture,Moxa,Cupping or tuina,Lifestyle/diet advice based on acupuncture theory	Acupuncture,Moxa,Electroacupuncture,Cupping or tuina,Microsystems acupuncture (ie, ear),Lifestyle/diet advice based on acupuncture theory	Acupuncture,Moxa,Cupping or tuina,Lifestyle/diet advice based on acupuncture theory
Yes	Male	35-44	Australia		10-20 years	Traditional Chinese medicine		Microsystems acupuncture (ear/scalp etc.),Chinese herbal medicine,Cupping,Moxibustion,Dietary/nutritional supplements		Australia,China,Other, please specify:	USA	Masters degree (either coursework or research)	1	4	5	6	2	3	7		Yes	Less use of raw herbs due to patient compliance. More strict on lifestyle choices, to the point of not treating if patients are not interested in adjusting certain factors	Menstrual,Fertility,Pregnancy	Menstrual,Fertility,Pregnancy	Menstrual,Fertility,Pregnancy	Menstrual,Fertility,Pregnancy	Menstrual,Fertility,Pregnancy			Yes	Treated more than 10 women	Treated more than 10 women	Treated more than 10 women	Treated 1-10 women	Treated more than 10 women	Treated more than 10 women	Treated more than 10 women	Treated 1-10 women	Treated more than 10 women			Acupuncture,Moxa,Chinese herbal medicine,Lifestyle/diet advice based on acupuncture theory	Acupuncture,Chinese herbal medicine,Lifestyle/diet advice based on acupuncture theory	Acupuncture,Moxa,Electroacupuncture,Chinese herbal medicine,Lifestyle/diet advice based on acupuncture theory	Acupuncture,Chinese herbal medicine,Lifestyle/diet advice based on acupuncture theory	Acupuncture,Chinese herbal medicine,Lifestyle/diet advice based on acupuncture theory	Acupuncture,Chinese herbal medicine,Lifestyle/diet advice based on acupuncture theory	Acupuncture,Electroacupuncture,Chinese herbal medicine,Lifestyle/diet advice based on acupuncture theory	Acupuncture,Chinese herbal medicine,Lifestyle/diet advice based on acupuncture theory
Yes	Female	45-54	New Zealand		10-20 years	Traditional Chinese medicine		Microsystems acupuncture (ear/scalp etc.),Cupping,Moxibustion,Dietary/nutritional supplements		United Kingdom		Diploma	1	4	3	6	2	5	7		Yes	Not being pressured to provide induction acupuncture too early, as its less likely to be effective Not treating post embryo transfer for blastocyst transfers as timeframes different to when the Paulus Protocol was reported I've found success rates are still high with the one treatment covering both intentions (relaxing the uterus and bloodflow) Treating in the wait period post IVF with patients w…	Menstrual,Fertility,Pregnancy	Fertility,Pregnancy	Menstrual,Fertility,Pregnancy	Menstrual,Fertility,Pregnancy				Yes	Treated more than 10 women	Treated 1-10 women	Treated more than 10 women	Treated 1-10 women	Treated 1-10 women	Treated more than 10 women	Treated more than 10 women	Treated 1-10 women	Treated more than 10 women			Acupuncture,Electroacupuncture,Microsystems acupuncture (ie, ear),Lifestyle/diet advice based on acupuncture theory	Acupuncture,Moxa,Electroacupuncture,Microsystems acupuncture (ie, ear),Lifestyle/diet advice based on acupuncture theory	Acupuncture,Moxa,Electroacupuncture,Microsystems acupuncture (ie, ear),Lifestyle/diet advice based on acupuncture theory	Acupuncture,Moxa,Electroacupuncture,Microsystems acupuncture (ie, ear),Lifestyle/diet advice based on acupuncture theory	Acupuncture,Moxa,Electroacupuncture,Microsystems acupuncture (ie, ear),Lifestyle/diet advice based on acupuncture theory	Acupuncture,Moxa,Electroacupuncture,Microsystems acupuncture (ie, ear),Lifestyle/diet advice based on acupuncture theory	Acupuncture,Moxa,Electroacupuncture,Microsystems acupuncture (ie, ear),Lifestyle/diet advice based on acupuncture theory	Acupuncture,Moxa,Electroacupuncture,Microsystems acupuncture (ie, ear),Lifestyle/diet advice based on acupuncture theory
Yes	Female	35-44	New Zealand		10-20 years	Traditional Chinese medicine,Western medical acupuncture		Western herbal medicine,Cupping,Moxibustion,Dietary/nutritional supplements		New Zealand		Diploma	1	2	3	6	5	4	7		Yes	Herbal medicine and points based on both peer knowledge and that from seminars & webinars	Menstrual,Fertility,Pregnancy	Menstrual,Fertility,Pregnancy						Yes	Treated 1-10 women	Treated 1-10 women	Have not treated any women in the past 12 months	Treated 1-10 women	Treated more than 10 women	Treated more than 10 women	Treated more than 10 women	Treated 1-10 women	Treated more than 10 women			Acupuncture,Moxa,Lifestyle/diet advice based on acupuncture theory	Acupuncture,Moxa,Lifestyle/diet advice based on acupuncture theory	Acupuncture,Moxa,Lifestyle/diet advice based on acupuncture theory	Acupuncture,Lifestyle/diet advice based on acupuncture theory	Acupuncture,Moxa,Lifestyle/diet advice based on acupuncture theory	Acupuncture,Moxa,Cupping or tuina,Lifestyle/diet advice based on acupuncture theory	Acupuncture,Lifestyle/diet advice based on acupuncture theory	Acupuncture,Moxa,Lifestyle/diet advice based on acupuncture theory
Yes	Female	45-54	New Zealand		10-20 years	Five element,Traditional Chinese medicine		Microsystems acupuncture (ear/scalp etc.),Chinese herbal medicine,Cupping,Moxibustion,Dietary/nutritional supplements		New Zealand		Bachelors degree (such as a BHSc)	1	4	3	5	2	6	7		No		Menstrual,Fertility,Pregnancy		Pregnancy	Menstrual,Fertility,Pregnancy				Yes	Treated more than 10 women	Treated more than 10 women	Treated 1-10 women	Treated 1-10 women	Treated 1-10 women	Treated 1-10 women	Treated 1-10 women	Treated 1-10 women	Treated 1-10 women			Acupuncture,Chinese herbal medicine,Microsystems acupuncture (ie, ear),Lifestyle/diet advice based on acupuncture theory		Acupuncture,Chinese herbal medicine,Microsystems acupuncture (ie, ear),Lifestyle/diet advice based on acupuncture theory		Acupuncture,Chinese herbal medicine,Microsystems acupuncture (ie, ear),Lifestyle/diet advice based on acupuncture theory		Acupuncture,Chinese herbal medicine,Microsystems acupuncture (ie, ear)	Acupuncture,Chinese herbal medicine,Microsystems acupuncture (ie, ear)
Yes	Female	45-54	New Zealand		10-20 years	Traditional Chinese medicine		Chinese herbal medicine,Cupping,Tuina,Moxibustion		New Zealand,China		Bachelors degree (such as a BHSc)									No		Fertility,Pregnancy	Fertility,Pregnancy	Fertility,Pregnancy	Menstrual,Fertility,Pregnancy	Fertility			Yes	Treated 1-10 women	Treated 1-10 women	Have not treated any women in the past 12 months	Have not treated any women in the past 12 months	Have not treated any women in the past 12 months	Treated 1-10 women	Have not treated any women in the past 12 months	Treated 1-10 women	Have not treated any women in the past 12 months			Acupuncture,Moxa,Electroacupuncture,Chinese herbal medicine,Cupping or tuina	Acupuncture,Moxa,Electroacupuncture,Chinese herbal medicine,Cupping or tuina			Acupuncture,Moxa,Electroacupuncture,Chinese herbal medicine,Cupping or tuina,Lifestyle/diet advice based on acupuncture theory	Acupuncture,Moxa,Electroacupuncture,Chinese herbal medicine,Cupping or tuina		Acupuncture,Moxa,Electroacupuncture,Chinese herbal medicine,Cupping or tuina,Lifestyle/diet advice based on acupuncture theory
Yes	Male	45-54	Australia		21+ years	Traditional Chinese medicine		Chinese herbal medicine,Cupping,Moxibustion		Australia,China		Diploma	1	4	2	6	3	5	7		No		Menstrual,Fertility,Pregnancy	Fertility	Pregnancy		Fertility			Yes	Treated more than 10 women	Treated more than 10 women	Treated more than 10 women	Treated 1-10 women	Treated more than 10 women	Treated more than 10 women	Treated 1-10 women	Treated 1-10 women	Treated 1-10 women			Acupuncture,Chinese herbal medicine,Lifestyle/diet advice based on acupuncture theory	Acupuncture,Moxa,Chinese herbal medicine	Acupuncture,Moxa,Chinese herbal medicine,Lifestyle/diet advice based on acupuncture theory	Acupuncture,Chinese herbal medicine	Acupuncture,Moxa,Chinese herbal medicine	Acupuncture,Chinese herbal medicine	Acupuncture,Moxa,Chinese herbal medicine	Acupuncture,Chinese herbal medicine
Yes	Female	18-25	New Zealand		1-5 years	Five element,Traditional Chinese medicine		Chinese herbal medicine		New Zealand,China		Bachelors degree (such as a BHSc)									Yes	combined with western medication now and work more with GP and specialist	Menstrual			Menstrual	Menstrual			Yes	Have not treated any women in the past 12 months	Treated 1-10 women	Have not treated any women in the past 12 months	Have not treated any women in the past 12 months	Have not treated any women in the past 12 months	Treated 1-10 women	Have not treated any women in the past 12 months	Treated 1-10 women	Have not treated any women in the past 12 months				Acupuncture,Moxa,Chinese herbal medicine,Cupping or tuina,Lifestyle/diet advice based on acupuncture theory				Acupuncture,Moxa,Chinese herbal medicine,Cupping or tuina,Lifestyle/diet advice based on acupuncture theory		Acupuncture,Moxa,Chinese herbal medicine,Cupping or tuina,Lifestyle/diet advice based on acupuncture theory
Yes	Female	55-64	Australia		6-9 years	Five element,Japanese		Microsystems acupuncture (ear/scalp etc.),Cupping,Moxibustion,Dietary/nutritional supplements		Australia,Other, please specify:	Training in Japan also	Bachelors degree (such as a BHSc)	1	3	4	6	5	2	7		Yes	I found I was over treating so I simplified my treatments	Menstrual,Fertility,Pregnancy	Fertility,Pregnancy	Fertility	Menstrual,Fertility,Pregnancy	Pregnancy			Yes	Treated more than 10 women	Treated 1-10 women	Treated more than 10 women	Treated 1-10 women	Treated more than 10 women	Treated more than 10 women	Treated more than 10 women	Treated 1-10 women	Treated more than 10 women	Treated more than 10 women	Andreometreosis	Acupuncture,Moxa,Chinese herbal medicine,Cupping or tuina,Microsystems acupuncture (ie, ear)	Acupuncture,Moxa,Chinese herbal medicine,Cupping or tuina,Microsystems acupuncture (ie, ear)	Acupuncture,Moxa,Chinese herbal medicine,Cupping or tuina,Microsystems acupuncture (ie, ear)	Acupuncture,Moxa,Chinese herbal medicine,Cupping or tuina,Microsystems acupuncture (ie, ear),Lifestyle/diet advice based on acupuncture theory		Acupuncture,Moxa,Chinese herbal medicine,Cupping or tuina,Microsystems acupuncture (ie, ear),Lifestyle/diet advice based on acupuncture theory	Acupuncture,Moxa,Chinese herbal medicine,Cupping or tuina,Microsystems acupuncture (ie, ear),Lifestyle/diet advice based on acupuncture theory	Acupuncture,Moxa,Chinese herbal medicine,Cupping or tuina,Microsystems acupuncture (ie, ear),Lifestyle/diet advice based on acupuncture theory
No	Male	45-54	Australia		1-5 years	Traditional Chinese medicine		Chinese herbal medicine,Cupping,Tuina,Moxibustion,Dietary/nutritional supplements		Australia		Masters degree (either coursework or research)																		No
No	Female	35-44	Australia		1-5 years	Traditional Chinese medicine		Microsystems acupuncture (ear/scalp etc.),Cupping,Tuina		Australia		Bachelors degree (such as a BHSc)																		No
Yes	Female	55-64	Australia		10-20 years	Traditional Chinese medicine		Microsystems acupuncture (ear/scalp etc.),Chinese herbal medicine,Cupping,Moxibustion,Dietary/nutritional supplements,Other, please specify:	diet advice, meditation, relaxation therapy, exercise therapy	Australia,China		Bachelors degree (such as a BHSc)	1	6	4	2	5	3	7		Yes		Menstrual,Fertility,Pregnancy	Menstrual,Fertility,Pregnancy	Menstrual,Fertility,Pregnancy		Menstrual,Fertility,Pregnancy			Yes	Treated 1-10 women	Treated 1-10 women	Treated 1-10 women	Treated 1-10 women	Treated 1-10 women	Treated 1-10 women	Have not treated any women in the past 12 months	Treated 1-10 women	Treated 1-10 women			Acupuncture,Chinese herbal medicine,Cupping or tuina,Microsystems acupuncture (ie, ear),Lifestyle/diet advice based on acupuncture theory	Acupuncture,Moxa,Electroacupuncture,Chinese herbal medicine,Cupping or tuina,Microsystems acupuncture (ie, ear),Lifestyle/diet advice based on acupuncture theory	Acupuncture,Moxa,Electroacupuncture,Chinese herbal medicine,Cupping or tuina,Microsystems acupuncture (ie, ear),Lifestyle/diet advice based on acupuncture theory	Acupuncture,Moxa,Electroacupuncture,Chinese herbal medicine,Cupping or tuina,Lifestyle/diet advice based on acupuncture theory	Acupuncture,Chinese herbal medicine,Cupping or tuina,Lifestyle/diet advice based on acupuncture theory	Acupuncture,Moxa,Chinese herbal medicine,Lifestyle/diet advice based on acupuncture theory		Acupuncture,Cupping or tuina,Lifestyle/diet advice based on acupuncture theory
Yes	Female	35-44	Australia		10-20 years	Traditional Chinese medicine		Chinese herbal medicine,Dietary/nutritional supplements		Australia		Bachelors degree (such as a BHSc)	2	3	1	6	5	4	7		Yes	The current climate surrounding natural medicine, stripping of Private Health Insurance, FoS, and the fear of practices such as Home Birth, has reduced my practical/clinical confidence, therefore I am limiting my risks.	Menstrual,Fertility,Pregnancy	Menstrual,Fertility,Pregnancy	Pregnancy	Menstrual,Fertility,Pregnancy				Yes	Treated more than 10 women	Treated more than 10 women	Treated 1-10 women	Treated 1-10 women	Treated more than 10 women	Treated 1-10 women	Treated 1-10 women	Treated 1-10 women	Treated 1-10 women			Acupuncture,Moxa,Chinese herbal medicine,Lifestyle/diet advice based on acupuncture theory	Acupuncture,Moxa,Chinese herbal medicine,Lifestyle/diet advice based on acupuncture theory	Acupuncture,Moxa,Chinese herbal medicine,Lifestyle/diet advice based on acupuncture theory	Acupuncture,Chinese herbal medicine,Lifestyle/diet advice based on acupuncture theory	Acupuncture,Moxa,Chinese herbal medicine,Lifestyle/diet advice based on acupuncture theory	Acupuncture,Chinese herbal medicine,Lifestyle/diet advice based on acupuncture theory	Acupuncture,Moxa,Chinese herbal medicine,Lifestyle/diet advice based on acupuncture theory	Acupuncture,Chinese herbal medicine,Cupping or tuina,Lifestyle/diet advice based on acupuncture theory
Yes	Female	26-34	Australia		1-5 years	Traditional Chinese medicine		Chinese herbal medicine,Moxibustion,Other, please specify:	Birth preparation through midwifery counselling	Australia		Masters degree (either coursework or research)	3	5	4	6	1	2	7		Yes	Working as a midwife I have a better understanding of pregnancy acupuncture and what I am treating with acupuncture and I incorporate this knowledge much more into my practice, ie not advertising that I “induce” labour, I help the cervix to be more favourable and facilitate baby to be in optimal position. Also incorporating more lifestyle and diet advice	Fertility,Pregnancy	Fertility,Pregnancy	Fertility,Pregnancy					Yes	Have not treated any women in the past 12 months	Treated 1-10 women	Have not treated any women in the past 12 months	Treated 1-10 women	Treated 1-10 women	Treated 1-10 women	Treated 1-10 women	Treated 1-10 women	Treated 1-10 women				Acupuncture,Moxa,Lifestyle/diet advice based on acupuncture theory	Acupuncture,Moxa,Chinese herbal medicine,Lifestyle/diet advice based on acupuncture theory	Acupuncture,Moxa,Chinese herbal medicine,Lifestyle/diet advice based on acupuncture theory		Acupuncture,Moxa,Microsystems acupuncture (ie, ear),Lifestyle/diet advice based on acupuncture theory	Acupuncture,Moxa,Electroacupuncture,Chinese herbal medicine,Lifestyle/diet advice based on acupuncture theory	Acupuncture,Lifestyle/diet advice based on acupuncture theory
Yes	Female	55-64	Australia		10-20 years	Traditional Chinese medicine		Microsystems acupuncture (ear/scalp etc.),Cupping,Tuina,Moxibustion,Dietary/nutritional supplements,Other, please specify:	Remedial massage	Australia		Masters degree (either coursework or research)	1	4	2	5	3	6	7		Yes	In the past I have treated IVF patients along side a local allopathis clinic. A client came with Lupus, her mother had Sjogren's, her father Crohn's and the her husband Ulcerative Colitis. No counselling was given to this woman concerning the likelihood her child would have some or all of these. From the same clinic, a 42yo woman totally unprepared for the hormonal/emotional upheaval the pre-trea…	Menstrual,Pregnancy		Pregnancy					Yes	Treated 1-10 women											Acupuncture,Chinese herbal medicine
Yes	Female	35-44	Australia		10-20 years	Traditional Chinese medicine		Chinese herbal medicine,Cupping,Moxibustion		Australia		Bachelors degree (such as a BHSc)	2	6	1	5	4	3	7		Yes	More herbs, trying to learn more through experience	Menstrual,Fertility,Pregnancy		Menstrual,Fertility,Pregnancy	Fertility				Yes
Yes	Female	45-54	Australia		1-5 years	Japanese,Traditional Chinese medicine,Western medical acupuncture		Microsystems acupuncture (ear/scalp etc.),Chinese herbal medicine,Western herbal medicine,Cupping,Tuina,Moxibustion,Dietary/nutritional supplements,Tai Chi/QiGong		Australia		Doctor of Chinese Medicine or similar (such as the Doctor of Oriental Medicine degree)	3	1	4	6	2	5	7		Yes	I adopted a Japanese style of acupuncture recently and work within the protocol of the sensei's instructions. It has been more effective!	Menstrual							Yes	Treated 1-10 women	Have not treated any women in the past 12 months	Have not treated any women in the past 12 months	Treated 1-10 women	Treated 1-10 women	Treated 1-10 women	Treated 1-10 women	Treated 1-10 women	Treated 1-10 women			Acupuncture,Lifestyle/diet advice based on acupuncture theory		Acupuncture,Chinese herbal medicine,Lifestyle/diet advice based on acupuncture theory	Acupuncture,Lifestyle/diet advice based on acupuncture theory		Acupuncture,Chinese herbal medicine,Lifestyle/diet advice based on acupuncture theory	Acupuncture,Moxa	Acupuncture,Cupping or tuina,Lifestyle/diet advice based on acupuncture theory
Yes	Female	35-44	Australia		1-5 years	Traditional Chinese medicine		Cupping,Moxibustion		United Kingdom		Bachelors degree (such as a BHSc)	1	5	2	6	4	3	7		No		Menstrual,Fertility,Pregnancy	Menstrual,Fertility	Menstrual,Fertility,Pregnancy					Yes	Treated 1-10 women	Treated 1-10 women	Treated 1-10 women	Have not treated any women in the past 12 months	Treated 1-10 women	Treated 1-10 women	Have not treated any women in the past 12 months	Treated 1-10 women	Treated 1-10 women	Have not treated any women in the past 12 months		Acupuncture,Moxa,Lifestyle/diet advice based on acupuncture theory	Acupuncture,Moxa,Lifestyle/diet advice based on acupuncture theory		Acupuncture,Moxa,Lifestyle/diet advice based on acupuncture theory	Acupuncture,Moxa,Lifestyle/diet advice based on acupuncture theory	Acupuncture,Moxa,Lifestyle/diet advice based on acupuncture theory		Acupuncture,Moxa,Lifestyle/diet advice based on acupuncture theory
Yes	Female	65+	Australia		21+ years	Traditional Chinese medicine		Chinese herbal medicine,Western herbal medicine,Dietary/nutritional supplements		Australia		Bachelors degree (such as a BHSc)	1	2	3	6	4	5	7		Yes		Menstrual	Menstrual	Menstrual					Yes	Treated more than 10 women					Treated 1-10 women						Acupuncture,Chinese herbal medicine					Acupuncture,Chinese herbal medicine
Yes	Female	45-54	Australia		21+ years	Five element,Traditional Chinese medicine		Microsystems acupuncture (ear/scalp etc.),Cupping,Moxibustion,Dietary/nutritional supplements,Other, please specify:	Laser, tens	Australia		Bachelors degree (such as a BHSc)	3	2	1	6	4	5	7		No		Menstrual,Pregnancy			Menstrual,Pregnancy				Yes	Treated 1-10 women	Treated more than 10 women	Treated 1-10 women	Treated 1-10 women	Treated more than 10 women	Treated more than 10 women	Treated 1-10 women	Treated more than 10 women	Have not treated any women in the past 12 months			Acupuncture,Microsystems acupuncture (ie, ear),Lifestyle/diet advice based on acupuncture theory	Acupuncture,Microsystems acupuncture (ie, ear),Lifestyle/diet advice based on acupuncture theory	Acupuncture,Microsystems acupuncture (ie, ear),Lifestyle/diet advice based on acupuncture theory	Acupuncture,Microsystems acupuncture (ie, ear),Lifestyle/diet advice based on acupuncture theory	Acupuncture,Microsystems acupuncture (ie, ear),Lifestyle/diet advice based on acupuncture theory	Acupuncture,Microsystems acupuncture (ie, ear),Lifestyle/diet advice based on acupuncture theory	Acupuncture,Microsystems acupuncture (ie, ear),Lifestyle/diet advice based on acupuncture theory	Acupuncture,Microsystems acupuncture (ie, ear),Lifestyle/diet advice based on acupuncture theory
Yes	Female	35-44	Australia		10-20 years	Traditional Chinese medicine,Other, please specify:	I use gentle and shallow needling but not total Japanese style	Microsystems acupuncture (ear/scalp etc.),Chinese herbal medicine,Western herbal medicine,Cupping,Tuina,Moxibustion,Dietary/nutritional supplements		Australia		Bachelors degree (such as a BHSc)	2	3	1	6	5	4	7		Yes	As my practice has been focusing more and more on fertility and pregnancy I’ve been reading more and attending more talks etc so applying that knowledge when prescribing herbs and supplements	Menstrual,Fertility,Pregnancy	Menstrual,Fertility,Pregnancy	Fertility,Pregnancy	Menstrual,Fertility,Pregnancy				Yes	Treated 1-10 women	Treated more than 10 women	Treated 1-10 women	Treated 1-10 women	Treated more than 10 women	Treated more than 10 women	Treated more than 10 women	Treated more than 10 women	Treated more than 10 women			Acupuncture,Chinese herbal medicine,Lifestyle/diet advice based on acupuncture theory	Acupuncture,Moxa,Chinese herbal medicine,Lifestyle/diet advice based on acupuncture theory	Acupuncture,Moxa,Chinese herbal medicine,Lifestyle/diet advice based on acupuncture theory	Acupuncture,Chinese herbal medicine,Cupping or tuina,Lifestyle/diet advice based on acupuncture theory	Acupuncture,Moxa,Chinese herbal medicine,Lifestyle/diet advice based on acupuncture theory	Acupuncture,Moxa,Chinese herbal medicine,Lifestyle/diet advice based on acupuncture theory	Acupuncture,Moxa,Chinese herbal medicine,Lifestyle/diet advice based on acupuncture theory	Acupuncture,Chinese herbal medicine,Cupping or tuina,Lifestyle/diet advice based on acupuncture theory
Yes	Female	55-64	Australia		21+ years	Five element,Traditional Chinese medicine		Microsystems acupuncture (ear/scalp etc.),Cupping,Tuina,Moxibustion		Australia		Bachelors degree (such as a BHSc)	2	3	1	6	4	5	7		No		Menstrual,Fertility,Pregnancy	Fertility,Pregnancy	Pregnancy	Pregnancy		Menstrual,Fertility,Pregnancy	Google page	Yes	Treated more than 10 women	Treated 1-10 women	Treated 1-10 women	Treated 1-10 women	Treated more than 10 women	Treated more than 10 women	Treated 1-10 women	Treated 1-10 women	Treated 1-10 women	Treated 1-10 women	Anxiety	Acupuncture,Moxa,Cupping or tuina,Microsystems acupuncture (ie, ear),Lifestyle/diet advice based on acupuncture theory	Acupuncture,Moxa,Cupping or tuina,Lifestyle/diet advice based on acupuncture theory	Acupuncture,Moxa,Cupping or tuina,Lifestyle/diet advice based on acupuncture theory	Acupuncture,Moxa,Cupping or tuina,Lifestyle/diet advice based on acupuncture theory	Acupuncture,Moxa,Cupping or tuina,Microsystems acupuncture (ie, ear),Lifestyle/diet advice based on acupuncture theory	Acupuncture,Moxa,Cupping or tuina,Lifestyle/diet advice based on acupuncture theory	Acupuncture,Moxa,Cupping or tuina,Lifestyle/diet advice based on acupuncture theory	Acupuncture,Moxa,Cupping or tuina,Lifestyle/diet advice based on acupuncture theory
Yes	Male	55-64	Australia		21+ years	Japanese,Traditional Chinese medicine		Microsystems acupuncture (ear/scalp etc.),Cupping,Moxibustion		Australia		Bachelors degree (such as a BHSc)	4	3	1	6	2	5	7		Yes	Use of different acupoints as per webinars, seminars etc.	Menstrual,Fertility,Pregnancy	Fertility,Pregnancy	Fertility	Menstrual,Fertility,Pregnancy				Yes	Treated 1-10 women	Treated more than 10 women	Treated 1-10 women	Treated more than 10 women	Treated more than 10 women	Treated more than 10 women	Treated more than 10 women	Treated 1-10 women	Treated more than 10 women			Acupuncture,Electroacupuncture,Microsystems acupuncture (ie, ear),Lifestyle/diet advice based on acupuncture theory	Acupuncture,Electroacupuncture,Microsystems acupuncture (ie, ear),Lifestyle/diet advice based on acupuncture theory	Acupuncture,Electroacupuncture,Microsystems acupuncture (ie, ear),Lifestyle/diet advice based on acupuncture theory	Acupuncture,Electroacupuncture,Microsystems acupuncture (ie, ear),Lifestyle/diet advice based on acupuncture theory	Acupuncture,Electroacupuncture,Microsystems acupuncture (ie, ear),Lifestyle/diet advice based on acupuncture theory	Acupuncture,Electroacupuncture,Microsystems acupuncture (ie, ear),Lifestyle/diet advice based on acupuncture theory	Acupuncture,Electroacupuncture,Microsystems acupuncture (ie, ear),Lifestyle/diet advice based on acupuncture theory	Acupuncture,Electroacupuncture,Microsystems acupuncture (ie, ear),Lifestyle/diet advice based on acupuncture theory
Yes	Male	65+	Australia		21+ years	Five element,Japanese,Traditional Chinese medicine,Other, please specify:	Eclectic ESP	Microsystems acupuncture (ear/scalp etc.),Chinese herbal medicine,Western herbal medicine,Cupping,Tuina,Moxibustion,Dietary/nutritional supplements,Tai Chi/QiGong,Other, please specify:	Counseling	Australia,China		Masters degree (either coursework or research)	6	4	7	2	1	3	5		Yes	A trust in growing intuition that guides decision making process towards less intervention and the power of patience .... being present in the moment. Example: Less needle and more focus on Qi gong applied to Kid 6 on left side is more effective.	Menstrual,Fertility,Pregnancy	Fertility,Pregnancy	Fertility,Pregnancy		Menstrual			Yes	Treated more than 10 women	Treated 1-10 women	Treated 1-10 women	Treated 1-10 women	Treated more than 10 women	Treated 1-10 women	Treated 1-10 women	Have not treated any women in the past 12 months	Treated 1-10 women			Acupuncture,Moxa,Chinese herbal medicine,Microsystems acupuncture (ie, ear),Tai Chi/Qi Gong,Lifestyle/diet advice based on acupuncture theory	Acupuncture,Chinese herbal medicine,Microsystems acupuncture (ie, ear),Lifestyle/diet advice based on acupuncture theory	Acupuncture,Chinese herbal medicine,Lifestyle/diet advice based on acupuncture theory	Acupuncture,Chinese herbal medicine,Microsystems acupuncture (ie, ear),Tai Chi/Qi Gong,Lifestyle/diet advice based on acupuncture theory	Acupuncture,Moxa,Chinese herbal medicine,Tai Chi/Qi Gong,Lifestyle/diet advice based on acupuncture theory	Acupuncture,Moxa,Chinese herbal medicine,Tai Chi/Qi Gong,Lifestyle/diet advice based on acupuncture theory	Acupuncture,Moxa,Chinese herbal medicine,Lifestyle/diet advice based on acupuncture theory
Yes	Female	35-44	Australia		10-20 years	Traditional Chinese medicine		Chinese herbal medicine,Western herbal medicine,Cupping,Dietary/nutritional supplements		Australia		Bachelors degree (such as a BHSc)	2	1	5	4	6	3	7		Yes	acupuncture dosage is often too low. so increase amount,	Menstrual,Fertility,Pregnancy	Menstrual,Fertility,Pregnancy	Pregnancy	Menstrual,Fertility,Pregnancy	Menstrual,Fertility,Pregnancy			Yes	Treated 1-10 women	Treated 1-10 women	Treated 1-10 women	Treated 1-10 women	Treated more than 10 women	Treated more than 10 women	Treated more than 10 women	Treated more than 10 women	Treated more than 10 women			Acupuncture,Chinese herbal medicine	Acupuncture,Chinese herbal medicine,Lifestyle/diet advice based on acupuncture theory	Acupuncture,Electroacupuncture,Chinese herbal medicine	Acupuncture,Chinese herbal medicine,Lifestyle/diet advice based on acupuncture theory	Acupuncture,Chinese herbal medicine,Lifestyle/diet advice based on acupuncture theory	Acupuncture,Electroacupuncture,Chinese herbal medicine,Lifestyle/diet advice based on acupuncture theory	Acupuncture,Electroacupuncture,Chinese herbal medicine,Cupping or tuina,Lifestyle/diet advice based on acupuncture theory	Acupuncture,Chinese herbal medicine
Yes	Male	45-54	Australia		10-20 years	Five element,Traditional Chinese medicine		Chinese herbal medicine,Cupping,Other, please specify:	Scrapping	Australia		Bachelors degree (such as a BHSc)	3	4	1	5	2	6	7		No		Pregnancy	Pregnancy		Pregnancy	Menstrual			Yes	Treated 1-10 women	Treated 1-10 women	Treated 1-10 women	Have not treated any women in the past 12 months	Treated 1-10 women	Treated 1-10 women	Have not treated any women in the past 12 months	Treated 1-10 women	Have not treated any women in the past 12 months			Chinese herbal medicine,Lifestyle/diet advice based on acupuncture theory	Acupuncture,Chinese herbal medicine		Acupuncture,Chinese herbal medicine	Acupuncture,Chinese herbal medicine	Chinese herbal medicine,Lifestyle/diet advice based on acupuncture theory		Acupuncture,Chinese herbal medicine
Yes	Female	55-64	Australia		10-20 years	Five element,Traditional Chinese medicine		Chinese herbal medicine,Western herbal medicine,Cupping,Moxibustion,Dietary/nutritional supplements		Australia		Bachelors degree (such as a BHSc)	3	4	1	6	2	5	7		Yes	Changed focus and point combinations after attending conferences/ seminars	Menstrual,Fertility,Pregnancy	Menstrual,Fertility,Pregnancy	Fertility,Pregnancy	Menstrual,Fertility,Pregnancy				Yes	Have not treated any women in the past 12 months	Treated more than 10 women	Treated 1-10 women	Treated 1-10 women	Treated 1-10 women	Treated more than 10 women	Treated more than 10 women	Treated more than 10 women	Treated more than 10 women			Acupuncture,Chinese herbal medicine,Cupping or tuina,Lifestyle/diet advice based on acupuncture theory	Acupuncture,Chinese herbal medicine,Cupping or tuina,Lifestyle/diet advice based on acupuncture theory	Acupuncture,Moxa,Electroacupuncture,Cupping or tuina,Lifestyle/diet advice based on acupuncture theory	Acupuncture,Chinese herbal medicine,Cupping or tuina,Lifestyle/diet advice based on acupuncture theory	Acupuncture,Chinese herbal medicine,Lifestyle/diet advice based on acupuncture theory	Acupuncture,Moxa,Chinese herbal medicine,Cupping or tuina,Lifestyle/diet advice based on acupuncture theory	Acupuncture,Moxa,Chinese herbal medicine,Cupping or tuina,Lifestyle/diet advice based on acupuncture theory	Acupuncture,Chinese herbal medicine,Cupping or tuina,Lifestyle/diet advice based on acupuncture theory
Yes	Female	26-34	Australia		6-9 years	Traditional Chinese medicine		Chinese herbal medicine		Australia		Bachelors degree (such as a BHSc)	6	4	2	5	3	7	1		Yes		Menstrual,Fertility							Yes									Treated 1-10 women
Yes	Male	45-54	New Zealand		10-20 years	Japanese,Traditional Chinese medicine		Microsystems acupuncture (ear/scalp etc.),Chinese herbal medicine,Cupping,Tuina,Moxibustion,Tai Chi/QiGong		New Zealand,China		Diploma	2	7	1	3	4	6	5		No		Menstrual,Fertility,Pregnancy	Menstrual,Fertility,Pregnancy			Menstrual,Fertility,Pregnancy			Yes	Treated 1-10 women	Treated 1-10 women						Treated 1-10 women	Treated 1-10 women			Acupuncture,Chinese herbal medicine,Lifestyle/diet advice based on acupuncture theory	Acupuncture,Moxa,Chinese herbal medicine,Cupping or tuina,Microsystems acupuncture (ie, ear),Lifestyle/diet advice based on acupuncture theory						Acupuncture,Chinese herbal medicine,Cupping or tuina
Yes	Female	35-44	New Zealand		10-20 years	Traditional Chinese medicine,Western medical acupuncture		Microsystems acupuncture (ear/scalp etc.),Chinese herbal medicine,Cupping,Moxibustion,Dietary/nutritional supplements		New Zealand		Diploma	1	6	4	7	3	2	5		Yes	using more electro acupuncture in fertility and menstrual issues. No induction treatments until 3-4 days prior medical induction use of nutritional supplements	Menstrual,Fertility,Pregnancy	Pregnancy	Fertility,Pregnancy	Menstrual,Fertility,Pregnancy				Yes	Treated 1-10 women	Treated 1-10 women	Treated 1-10 women	Have not treated any women in the past 12 months	Treated 1-10 women	Treated 1-10 women	Treated 1-10 women	Treated 1-10 women	Treated 1-10 women			Acupuncture,Chinese herbal medicine,Microsystems acupuncture (ie, ear),Lifestyle/diet advice based on acupuncture theory	Acupuncture,Moxa,Electroacupuncture,Chinese herbal medicine,Microsystems acupuncture (ie, ear),Lifestyle/diet advice based on acupuncture theory		Acupuncture,Moxa,Chinese herbal medicine,Cupping or tuina,Microsystems acupuncture (ie, ear),Lifestyle/diet advice based on acupuncture theory	Acupuncture,Moxa,Lifestyle/diet advice based on acupuncture theory	Acupuncture,Moxa,Electroacupuncture,Chinese herbal medicine,Cupping or tuina,Microsystems acupuncture (ie, ear),Lifestyle/diet advice based on acupuncture theory	Acupuncture,Moxa,Electroacupuncture,Chinese herbal medicine,Cupping or tuina,Microsystems acupuncture (ie, ear),Lifestyle/diet advice based on acupuncture theory	Acupuncture,Chinese herbal medicine,Cupping or tuina,Microsystems acupuncture (ie, ear),Lifestyle/diet advice based on acupuncture theory
Yes	Male	45-54	Australia		1-5 years	Traditional Chinese medicine,Other, please specify:	incorporate Master Tung points and other systems based on patient	Microsystems acupuncture (ear/scalp etc.),Chinese herbal medicine,Cupping,Moxibustion,Dietary/nutritional supplements		Australia		Bachelors degree (such as a BHSc)	1	4	3	6	2	5	7		Yes	Having attended seminars by my industry peers and learning better and safer treatments	Menstrual,Fertility,Pregnancy	Menstrual,Fertility,Pregnancy	Menstrual,Pregnancy					Yes	Treated 1-10 women	Treated 1-10 women	Treated 1-10 women		Treated 1-10 women	Treated 1-10 women	Treated 1-10 women	Treated 1-10 women	Treated 1-10 women			Acupuncture,Chinese herbal medicine,Cupping or tuina	Acupuncture,Chinese herbal medicine,Cupping or tuina		Acupuncture,Moxa,Chinese herbal medicine,Cupping or tuina	Acupuncture,Moxa,Chinese herbal medicine,Cupping or tuina	Acupuncture,Moxa,Chinese herbal medicine,Cupping or tuina	Acupuncture,Moxa,Chinese herbal medicine,Cupping or tuina	Acupuncture,Moxa,Cupping or tuina
Yes	Female	55-64	New Zealand		21+ years	Five element,Traditional Chinese medicine		Chinese herbal medicine,Cupping,Moxibustion,Dietary/nutritional supplements		Australia		Masters degree (either coursework or research)	2	3	5	6	4	1	7		Yes	No longer interested in providing treatment to those already on IVF programmes. I still treat them if they are insistent but my preference is to treat those who are prepared to make appropriate changes in their lives ahead of taking the step toward ART	Menstrual,Fertility,Pregnancy	Menstrual,Fertility,Pregnancy	Menstrual,Fertility,Pregnancy		Menstrual,Fertility,Pregnancy			Yes	Treated more than 10 women	Treated 1-10 women	Treated 1-10 women	Treated 1-10 women	Treated 1-10 women	Treated 1-10 women	Treated 1-10 women	Treated 1-10 women	Treated more than 10 women	Have not treated any women in the past 12 months		Acupuncture,Moxa,Chinese herbal medicine,Lifestyle/diet advice based on acupuncture theory	Acupuncture,Moxa,Chinese herbal medicine,Cupping or tuina,Lifestyle/diet advice based on acupuncture theory	Acupuncture,Moxa,Chinese herbal medicine,Cupping or tuina,Lifestyle/diet advice based on acupuncture theory	Acupuncture,Moxa,Chinese herbal medicine,Cupping or tuina,Lifestyle/diet advice based on acupuncture theory	Acupuncture,Chinese herbal medicine,Lifestyle/diet advice based on acupuncture theory	Acupuncture,Moxa,Chinese herbal medicine,Lifestyle/diet advice based on acupuncture theory	Acupuncture,Moxa,Chinese herbal medicine,Cupping or tuina,Lifestyle/diet advice based on acupuncture theory	Acupuncture,Chinese herbal medicine,Lifestyle/diet advice based on acupuncture theory
Yes	Female	45-54	New Zealand		1-5 years	Japanese,Traditional Chinese medicine		Microsystems acupuncture (ear/scalp etc.),Chinese herbal medicine,Western herbal medicine,Cupping,Tuina,Moxibustion,Dietary/nutritional supplements		New Zealand		Bachelors degree (such as a BHSc)	4	2	1	5	3	6	7		No		Menstrual,Fertility,Pregnancy							Yes	Treated more than 10 women	Treated 1-10 women	Treated 1-10 women	Have not treated any women in the past 12 months	Treated more than 10 women	Have not treated any women in the past 12 months	Treated 1-10 women	Treated 1-10 women	Have not treated any women in the past 12 months	Have not treated any women in the past 12 months		Acupuncture,Moxa,Chinese herbal medicine,Microsystems acupuncture (ie, ear),Lifestyle/diet advice based on acupuncture theory	Acupuncture,Moxa,Chinese herbal medicine,Lifestyle/diet advice based on acupuncture theory		Acupuncture,Chinese herbal medicine,Cupping or tuina,Microsystems acupuncture (ie, ear),Lifestyle/diet advice based on acupuncture theory	Acupuncture,Moxa,Chinese herbal medicine,Microsystems acupuncture (ie, ear),Lifestyle/diet advice based on acupuncture theory	Acupuncture,Moxa,Chinese herbal medicine,Cupping or tuina,Lifestyle/diet advice based on acupuncture theory	Acupuncture,Moxa,Chinese herbal medicine,Cupping or tuina,Microsystems acupuncture (ie, ear),Lifestyle/diet advice based on acupuncture theory	Acupuncture,Moxa,Chinese herbal medicine,Cupping or tuina,Microsystems acupuncture (ie, ear),Lifestyle/diet advice based on acupuncture theory
Yes	Female	26-34	New Zealand		Less than 1 year	Traditional Chinese medicine		Microsystems acupuncture (ear/scalp etc.),Cupping,Moxibustion		New Zealand		Bachelors degree (such as a BHSc)	5	4	2	7	3	6	1	Access to clinical expert i.e. DEBRA BETTS	No		Pregnancy		Pregnancy	Pregnancy			The above applies to operating at Hutt Hospital clinic.	No
Yes	Female	45-54	Australia		10-20 years	Other, please specify:	Classical acupuncture	Microsystems acupuncture (ear/scalp etc.),Chinese herbal medicine,Cupping,Tuina,Moxibustion,Tai Chi/QiGong,Other, please specify:	Education, workshops, "bibliotherapy" ie book recommendations, meditation	Australia,China		Bachelors degree (such as a BHSc)	1	7	2	5	6	4	3	advice of teachers and mentors	Yes	It's just always evolving, the more I learn about the field but also the more I learn about myself. It also changes according to the wider health, political and economic landscape. I go through phases of being interested in the biomedical side, then needing to put my blinkers on and stay pure to Chinese medicine and go deeper. Sometimes I struggle with the brutal treatments and the side effects t…	Menstrual,Fertility,Pregnancy	Menstrual,Fertility,Pregnancy	Fertility,Pregnancy	Menstrual,Fertility,Pregnancy				Yes	Treated 1-10 women	Treated 1-10 women	Treated 1-10 women	Treated 1-10 women	Treated 1-10 women	Treated more than 10 women	Treated more than 10 women	Treated 1-10 women	Treated 1-10 women			Acupuncture,Moxa,Chinese herbal medicine,Tai Chi/Qi Gong,Lifestyle/diet advice based on acupuncture theory	Acupuncture,Moxa,Chinese herbal medicine,Microsystems acupuncture (ie, ear),Tai Chi/Qi Gong,Lifestyle/diet advice based on acupuncture theory	Acupuncture,Moxa,Chinese herbal medicine,Tai Chi/Qi Gong,Lifestyle/diet advice based on acupuncture theory	Acupuncture,Moxa,Chinese herbal medicine,Cupping or tuina,Microsystems acupuncture (ie, ear),Tai Chi/Qi Gong,Lifestyle/diet advice based on acupuncture theory	Acupuncture,Moxa,Chinese herbal medicine,Tai Chi/Qi Gong,Lifestyle/diet advice based on acupuncture theory	Acupuncture,Moxa,Chinese herbal medicine,Tai Chi/Qi Gong,Lifestyle/diet advice based on acupuncture theory	Acupuncture,Moxa,Chinese herbal medicine,Microsystems acupuncture (ie, ear),Tai Chi/Qi Gong,Lifestyle/diet advice based on acupuncture theory	Acupuncture,Moxa,Chinese herbal medicine,Cupping or tuina,Microsystems acupuncture (ie, ear),Tai Chi/Qi Gong,Lifestyle/diet advice based on acupuncture theory
Yes	Male	55-64	Australia		10-20 years	Five element,Japanese		Microsystems acupuncture (ear/scalp etc.),Chinese herbal medicine,Cupping,Tuina,Moxibustion		Australia,China		Bachelors degree (such as a BHSc)	2	5	1	4	3	6	7		No		Menstrual,Fertility,Pregnancy	Menstrual,Fertility,Pregnancy						Yes	Treated more than 10 women	Treated 1-10 women	Treated 1-10 women	Treated 1-10 women	Treated 1-10 women	Treated 1-10 women	Treated 1-10 women	Treated 1-10 women	Treated 1-10 women	Have not treated any women in the past 12 months		Acupuncture,Moxa,Chinese herbal medicine,Microsystems acupuncture (ie, ear),Lifestyle/diet advice based on acupuncture theory	Acupuncture,Moxa,Chinese herbal medicine,Microsystems acupuncture (ie, ear),Lifestyle/diet advice based on acupuncture theory	Acupuncture,Moxa,Chinese herbal medicine,Microsystems acupuncture (ie, ear),Lifestyle/diet advice based on acupuncture theory	Acupuncture,Moxa,Chinese herbal medicine,Microsystems acupuncture (ie, ear),Lifestyle/diet advice based on acupuncture theory	Acupuncture,Moxa,Chinese herbal medicine,Microsystems acupuncture (ie, ear),Lifestyle/diet advice based on acupuncture theory	Acupuncture,Moxa,Chinese herbal medicine,Microsystems acupuncture (ie, ear),Lifestyle/diet advice based on acupuncture theory	Acupuncture,Moxa,Chinese herbal medicine,Microsystems acupuncture (ie, ear),Lifestyle/diet advice based on acupuncture theory	Acupuncture,Moxa,Chinese herbal medicine,Microsystems acupuncture (ie, ear),Lifestyle/diet advice based on acupuncture theory
Yes	Male	55-64	Australia		21+ years	Traditional Chinese medicine		Chinese herbal medicine,Cupping,Tuina,Moxibustion		Australia		Masters degree (either coursework or research)	2	3	6	7	4	5	1	My own continually developing understanding of Chinese Medicine	Yes	My practice and understanding of human health viewed through the medium of Chinese Medicine is continually developing	Menstrual,Fertility,Pregnancy							Yes	Treated more than 10 women	Treated more than 10 women	Treated 1-10 women	Treated 1-10 women	Treated more than 10 women	Treated more than 10 women	Treated 1-10 women	Treated 1-10 women	Treated more than 10 women			Acupuncture,Moxa,Chinese herbal medicine,Cupping or tuina,Lifestyle/diet advice based on acupuncture theory	Acupuncture,Moxa,Chinese herbal medicine,Cupping or tuina,Lifestyle/diet advice based on acupuncture theory	Acupuncture,Moxa,Chinese herbal medicine,Cupping or tuina,Lifestyle/diet advice based on acupuncture theory	Acupuncture,Moxa,Chinese herbal medicine,Cupping or tuina,Lifestyle/diet advice based on acupuncture theory	Acupuncture,Moxa,Chinese herbal medicine,Cupping or tuina,Lifestyle/diet advice based on acupuncture theory	Acupuncture,Moxa,Chinese herbal medicine,Cupping or tuina,Lifestyle/diet advice based on acupuncture theory	Acupuncture,Moxa,Chinese herbal medicine,Cupping or tuina,Lifestyle/diet advice based on acupuncture theory	Acupuncture,Moxa,Chinese herbal medicine,Cupping or tuina,Lifestyle/diet advice based on acupuncture theory
Yes	Female	45-54	New Zealand		6-9 years	Traditional Chinese medicine		Chinese herbal medicine,Cupping,Moxibustion		China		Bachelors degree (such as a BHSc)									No		Menstrual,Fertility,Pregnancy		Pregnancy					Yes	Treated 1-10 women	Treated 1-10 women	Treated 1-10 women	Treated 1-10 women	Treated 1-10 women	Treated 1-10 women	Treated 1-10 women	Treated 1-10 women	Treated 1-10 women			Acupuncture,Chinese herbal medicine	Acupuncture,Moxa,Cupping or tuina	Acupuncture,Chinese herbal medicine	Acupuncture,Cupping or tuina	Acupuncture,Moxa,Chinese herbal medicine,Cupping or tuina	Acupuncture,Chinese herbal medicine	Acupuncture,Chinese herbal medicine	Acupuncture
Yes	Female	35-44	Australia		10-20 years	Traditional Chinese medicine		Microsystems acupuncture (ear/scalp etc.),Chinese herbal medicine,Cupping,Moxibustion,Dietary/nutritional supplements,Tai Chi/QiGong		Australia		Bachelors degree (such as a BHSc)	1	4	2	6	3	5	7		Yes	New research changed my IVF treatments	Menstrual,Fertility,Pregnancy	Menstrual,Fertility,Pregnancy	Fertility,Pregnancy	Menstrual,Fertility,Pregnancy	Menstrual,Fertility,Pregnancy			Yes	Treated more than 10 women	Treated more than 10 women	Treated 1-10 women	Treated 1-10 women	Treated more than 10 women	Treated 1-10 women	Treated 1-10 women	Treated 1-10 women	Treated more than 10 women			Acupuncture,Moxa,Chinese herbal medicine,Lifestyle/diet advice based on acupuncture theory	Acupuncture,Moxa,Chinese herbal medicine,Lifestyle/diet advice based on acupuncture theory	Acupuncture,Moxa,Chinese herbal medicine	Acupuncture,Moxa,Chinese herbal medicine,Tai Chi/Qi Gong,Lifestyle/diet advice based on acupuncture theory	Acupuncture,Moxa,Chinese herbal medicine,Tai Chi/Qi Gong,Lifestyle/diet advice based on acupuncture theory	Acupuncture,Moxa	Acupuncture,Lifestyle/diet advice based on acupuncture theory	Acupuncture,Moxa,Chinese herbal medicine,Tai Chi/Qi Gong,Lifestyle/diet advice based on acupuncture theory
Yes	Female	55-64	New Zealand		10-20 years	Traditional Chinese medicine,Western medical acupuncture		Western herbal medicine,Cupping,Moxibustion,Dietary/nutritional supplements		New Zealand		Bachelors degree (such as a BHSc)	2	3	4	5	1	6	7		Yes		Fertility,Pregnancy	Fertility,Pregnancy	Pregnancy	Menstrual,Fertility,Pregnancy				Yes	Treated 1-10 women	Treated 1-10 women	Treated 1-10 women	Treated 1-10 women	Treated 1-10 women	Treated more than 10 women	Treated more than 10 women	Treated 1-10 women	Have not treated any women in the past 12 months			Acupuncture,Chinese herbal medicine	Acupuncture	Acupuncture,Electroacupuncture	Acupuncture	Acupuncture,Moxa,Lifestyle/diet advice based on acupuncture theory	Acupuncture,Electroacupuncture	Acupuncture,Electroacupuncture	Acupuncture
Yes	Female	45-54	Australia		10-20 years	Five element,Traditional Chinese medicine,Other, please specify:	my own style	Microsystems acupuncture (ear/scalp etc.),Chinese herbal medicine,Western herbal medicine,Cupping,Tuina,Moxibustion,Dietary/nutritional supplements,Other, please specify:	energy healing	Australia		Bachelors degree (such as a BHSc)	3	4	2	5	1	6	7		No		Menstrual,Fertility,Pregnancy	Fertility,Pregnancy	Fertility,Pregnancy	Menstrual,Fertility,Pregnancy	Menstrual,Fertility,Pregnancy			Yes	Treated more than 10 women	Treated 1-10 women	Treated 1-10 women	Treated 1-10 women	Treated 1-10 women	Treated 1-10 women	Treated more than 10 women	Treated 1-10 women	Treated more than 10 women			Acupuncture,Chinese herbal medicine,Lifestyle/diet advice based on acupuncture theory	Acupuncture,Chinese herbal medicine,Lifestyle/diet advice based on acupuncture theory	Acupuncture,Chinese herbal medicine	Acupuncture,Chinese herbal medicine,Lifestyle/diet advice based on acupuncture theory	Acupuncture,Chinese herbal medicine	Acupuncture,Chinese herbal medicine	Acupuncture,Chinese herbal medicine,Lifestyle/diet advice based on acupuncture theory	Acupuncture,Chinese herbal medicine,Lifestyle/diet advice based on acupuncture theory
Yes	Female	18-25	Australia		Less than 1 year	Traditional Chinese medicine		Microsystems acupuncture (ear/scalp etc.),Chinese herbal medicine,Cupping,Moxibustion,Dietary/nutritional supplements,Other, please specify:	Remedial massage	Australia		Bachelors degree (such as a BHSc)	2	4	1	6	5	3	7		No		Menstrual,Fertility,Pregnancy	Menstrual,Fertility,Pregnancy	Fertility	Menstrual				Yes	Treated 1-10 women	Treated 1-10 women	Treated 1-10 women	Treated 1-10 women	Treated 1-10 women	Treated 1-10 women	Treated 1-10 women	Treated 1-10 women	Treated 1-10 women			Acupuncture,Moxa,Chinese herbal medicine,Microsystems acupuncture (ie, ear),Lifestyle/diet advice based on acupuncture theory	Acupuncture,Moxa,Chinese herbal medicine,Microsystems acupuncture (ie, ear),Lifestyle/diet advice based on acupuncture theory	Acupuncture,Moxa,Chinese herbal medicine,Microsystems acupuncture (ie, ear),Lifestyle/diet advice based on acupuncture theory	Acupuncture,Moxa,Chinese herbal medicine,Microsystems acupuncture (ie, ear),Lifestyle/diet advice based on acupuncture theory	Acupuncture,Moxa,Chinese herbal medicine,Microsystems acupuncture (ie, ear),Lifestyle/diet advice based on acupuncture theory	Acupuncture,Moxa,Chinese herbal medicine,Microsystems acupuncture (ie, ear),Lifestyle/diet advice based on acupuncture theory	Acupuncture,Moxa,Chinese herbal medicine,Microsystems acupuncture (ie, ear),Lifestyle/diet advice based on acupuncture theory	Acupuncture,Moxa,Chinese herbal medicine,Microsystems acupuncture (ie, ear),Lifestyle/diet advice based on acupuncture theory
Yes	Male	55-64	Australia		21+ years	Other, please specify:	Classical Chinese medicine- Nei jing, Nan jing, Jia yi jing, Shang han za bing lun etc.	Chinese herbal medicine,Cupping,Moxibustion		Australia,China		Bachelors degree (such as a BHSc)	4	5	1	2	6	3	7		No		Menstrual,Fertility,Pregnancy							Yes	Treated 1-10 women	Treated more than 10 women	Treated 1-10 women	Treated 1-10 women	Treated 1-10 women	Treated more than 10 women	Treated 1-10 women	Treated 1-10 women	Treated 1-10 women			Acupuncture,Moxa,Chinese herbal medicine,Lifestyle/diet advice based on acupuncture theory	Acupuncture,Moxa,Chinese herbal medicine,Lifestyle/diet advice based on acupuncture theory	Acupuncture,Moxa,Chinese herbal medicine,Lifestyle/diet advice based on acupuncture theory	Acupuncture,Moxa,Chinese herbal medicine,Lifestyle/diet advice based on acupuncture theory	Acupuncture,Chinese herbal medicine,Lifestyle/diet advice based on acupuncture theory	Acupuncture,Moxa,Chinese herbal medicine,Lifestyle/diet advice based on acupuncture theory	Acupuncture,Moxa,Chinese herbal medicine,Lifestyle/diet advice based on acupuncture theory	Acupuncture,Moxa,Chinese herbal medicine,Lifestyle/diet advice based on acupuncture theory
Yes	Female	35-44	Australia		10-20 years	Five element,Traditional Chinese medicine		Microsystems acupuncture (ear/scalp etc.),Chinese herbal medicine,Cupping,Tuina,Moxibustion,Dietary/nutritional supplements		New Zealand,Australia		Masters degree (either coursework or research)	5	2	3	6	4	1	7		Yes	I added a fertility conference which had excellent lifestyle suggestions for women during fertility. Continued peer support discussions has led to trying new things clinically.	Menstrual,Fertility,Pregnancy							Yes	Treated 1-10 women	Treated 1-10 women	Treated 1-10 women	Treated 1-10 women	Treated 1-10 women	Treated 1-10 women	Treated 1-10 women	Treated 1-10 women	Treated 1-10 women			Acupuncture,Moxa,Chinese herbal medicine,Cupping or tuina,Lifestyle/diet advice based on acupuncture theory	Acupuncture,Moxa,Chinese herbal medicine,Lifestyle/diet advice based on acupuncture theory	Acupuncture,Moxa,Chinese herbal medicine,Lifestyle/diet advice based on acupuncture theory	Acupuncture,Moxa,Chinese herbal medicine,Cupping or tuina,Microsystems acupuncture (ie, ear),Lifestyle/diet advice based on acupuncture theory	Acupuncture,Moxa,Chinese herbal medicine,Lifestyle/diet advice based on acupuncture theory	Acupuncture,Moxa,Electroacupuncture,Chinese herbal medicine,Cupping or tuina,Lifestyle/diet advice based on acupuncture theory	Acupuncture,Moxa,Electroacupuncture,Chinese herbal medicine,Cupping or tuina,Microsystems acupuncture (ie, ear),Lifestyle/diet advice based on acupuncture theory	Acupuncture,Moxa,Chinese herbal medicine,Cupping or tuina,Lifestyle/diet advice based on acupuncture theory
Yes	Female	35-44	Australia		10-20 years	Traditional Chinese medicine		Chinese herbal medicine,Cupping,Moxibustion,Dietary/nutritional supplements		Australia		Bachelors degree (such as a BHSc)	2	3	1	6	4	5	7		No		Menstrual,Fertility,Pregnancy	Menstrual,Fertility,Pregnancy	Menstrual,Fertility,Pregnancy	Menstrual,Fertility,Pregnancy	Menstrual,Fertility,Pregnancy			Yes	Treated 1-10 women	Treated more than 10 women	Treated more than 10 women	Treated 1-10 women	Treated more than 10 women	Treated more than 10 women	Treated more than 10 women	Treated more than 10 women	Treated more than 10 women			Acupuncture,Chinese herbal medicine,Lifestyle/diet advice based on acupuncture theory	Acupuncture,Moxa,Chinese herbal medicine,Lifestyle/diet advice based on acupuncture theory	Acupuncture,Moxa,Chinese herbal medicine,Lifestyle/diet advice based on acupuncture theory	Acupuncture,Chinese herbal medicine,Lifestyle/diet advice based on acupuncture theory	Acupuncture,Moxa,Chinese herbal medicine,Lifestyle/diet advice based on acupuncture theory	Acupuncture,Chinese herbal medicine,Lifestyle/diet advice based on acupuncture theory	Acupuncture,Moxa,Chinese herbal medicine,Lifestyle/diet advice based on acupuncture theory	Acupuncture,Chinese herbal medicine,Lifestyle/diet advice based on acupuncture theory
Yes	Female	55-64	New Zealand		6-9 years	Traditional Chinese medicine		Chinese herbal medicine		New Zealand,China		Bachelors degree (such as a BHSc)	2	1	5	6	3	4	7		Yes		Menstrual,Fertility,Pregnancy							Yes	Treated 1-10 women	Treated 1-10 women		Treated 1-10 women	Treated 1-10 women		Treated 1-10 women	Treated 1-10 women				Acupuncture,Moxa	Acupuncture,Chinese herbal medicine	Acupuncture,Chinese herbal medicine	Acupuncture,Chinese herbal medicine			Acupuncture,Chinese herbal medicine	Acupuncture
Yes	Female	35-44	Australia		10-20 years	Traditional Chinese medicine		Chinese herbal medicine,Cupping,Moxibustion,Dietary/nutritional supplements		Australia		Bachelors degree (such as a BHSc)	3	4	2	6	5	1	7		No		Menstrual,Fertility,Pregnancy	Menstrual,Fertility,Pregnancy	Menstrual,Pregnancy	Menstrual,Fertility,Pregnancy				Yes	Treated 1-10 women	Treated more than 10 women	Treated 1-10 women	Treated 1-10 women	Treated more than 10 women	Treated more than 10 women	Treated more than 10 women	Treated more than 10 women	Treated 1-10 women			Acupuncture,Chinese herbal medicine	Acupuncture,Moxa,Chinese herbal medicine	Acupuncture,Electroacupuncture,Chinese herbal medicine,Lifestyle/diet advice based on acupuncture theory	Acupuncture,Chinese herbal medicine	Acupuncture,Moxa,Chinese herbal medicine,Lifestyle/diet advice based on acupuncture theory	Acupuncture,Chinese herbal medicine	Acupuncture,Electroacupuncture,Chinese herbal medicine	Acupuncture,Chinese herbal medicine
Yes	Female	55-64	Australia		10-20 years	Traditional Chinese medicine		Microsystems acupuncture (ear/scalp etc.),Chinese herbal medicine,Cupping,Tuina,Dietary/nutritional supplements,Other, please specify:	Low Level Laser	Australia		Diploma	3	4	1	6	2	5	7		Yes	I have changed my practice by informing clients what the research evidence shows re the efficacy of certain treatments.	Menstrual,Fertility,Pregnancy	Menstrual,Fertility,Pregnancy	Menstrual,Fertility,Pregnancy					Yes	Treated 1-10 women	Treated 1-10 women	Have not treated any women in the past 12 months	Treated 1-10 women	Treated 1-10 women	Treated 1-10 women	Have not treated any women in the past 12 months	Treated 1-10 women	Treated 1-10 women	Have not treated any women in the past 12 months		Acupuncture,Chinese herbal medicine,Microsystems acupuncture (ie, ear),Lifestyle/diet advice based on acupuncture theory	Acupuncture,Electroacupuncture,Chinese herbal medicine,Microsystems acupuncture (ie, ear),Lifestyle/diet advice based on acupuncture theory	Acupuncture,Chinese herbal medicine,Microsystems acupuncture (ie, ear),Lifestyle/diet advice based on acupuncture theory	Acupuncture,Chinese herbal medicine,Microsystems acupuncture (ie, ear),Lifestyle/diet advice based on acupuncture theory		Acupuncture,Chinese herbal medicine,Microsystems acupuncture (ie, ear),Lifestyle/diet advice based on acupuncture theory		Acupuncture,Chinese herbal medicine,Microsystems acupuncture (ie, ear),Lifestyle/diet advice based on acupuncture theory
Yes	Female	45-54	Australia		21+ years	Traditional Chinese medicine		Microsystems acupuncture (ear/scalp etc.),Chinese herbal medicine,Cupping,Tuina,Moxibustion,Dietary/nutritional supplements		Australia,China		Masters degree (either coursework or research)	1	2	3	6	4	5	7		Yes	Information from seminars, journal articles	Menstrual,Fertility,Pregnancy	Menstrual,Fertility,Pregnancy	Menstrual,Fertility,Pregnancy					Yes	Treated 1-10 women	Treated more than 10 women	Treated more than 10 women	Treated 1-10 women	Treated more than 10 women	Treated more than 10 women	Treated more than 10 women	Treated 1-10 women	Treated more than 10 women			Acupuncture,Chinese herbal medicine,Lifestyle/diet advice based on acupuncture theory	Acupuncture,Moxa,Chinese herbal medicine,Lifestyle/diet advice based on acupuncture theory	Acupuncture,Moxa,Chinese herbal medicine,Lifestyle/diet advice based on acupuncture theory	Acupuncture,Chinese herbal medicine,Lifestyle/diet advice based on acupuncture theory	Acupuncture,Moxa,Chinese herbal medicine,Lifestyle/diet advice based on acupuncture theory	Acupuncture,Moxa,Chinese herbal medicine,Lifestyle/diet advice based on acupuncture theory	Acupuncture,Moxa,Electroacupuncture,Chinese herbal medicine,Lifestyle/diet advice based on acupuncture theory	Acupuncture,Chinese herbal medicine,Lifestyle/diet advice based on acupuncture theory
Yes	Male	35-44	Australia		10-20 years	Traditional Chinese medicine		Microsystems acupuncture (ear/scalp etc.),Chinese herbal medicine,Cupping,Tuina,Moxibustion		Australia		Bachelors degree (such as a BHSc)	1	3	4	7	2	5	6		Yes	After attending seminar on acu with IVF changed some of my treatment focus for the pre-embryo transfer.	Menstrual,Fertility,Pregnancy	Menstrual,Fertility,Pregnancy	Menstrual,Fertility,Pregnancy	Menstrual,Fertility,Pregnancy				Yes	Treated 1-10 women	Have not treated any women in the past 12 months	Treated 1-10 women	Treated 1-10 women	Treated 1-10 women	Have not treated any women in the past 12 months	Treated 1-10 women	Treated 1-10 women	Treated 1-10 women			Acupuncture,Chinese herbal medicine,Lifestyle/diet advice based on acupuncture theory		Acupuncture,Moxa,Chinese herbal medicine,Lifestyle/diet advice based on acupuncture theory	Acupuncture,Chinese herbal medicine,Lifestyle/diet advice based on acupuncture theory	Acupuncture,Chinese herbal medicine		Acupuncture,Moxa,Chinese herbal medicine,Lifestyle/diet advice based on acupuncture theory	Acupuncture,Chinese herbal medicine,Cupping or tuina
Yes	Female	45-54	Australia		10-20 years	Traditional Chinese medicine		Chinese herbal medicine,Cupping,Moxibustion,Dietary/nutritional supplements		Australia		Bachelors degree (such as a BHSc)	2	1	5	6	4	3	7		Yes	Using cupping and moxa to expel cold	Menstrual,Fertility,Pregnancy							Yes	Treated 1-10 women	Have not treated any women in the past 12 months	Have not treated any women in the past 12 months	Have not treated any women in the past 12 months	Treated 1-10 women	Treated 1-10 women	Have not treated any women in the past 12 months	Have not treated any women in the past 12 months	Have not treated any women in the past 12 months			Acupuncture,Moxa,Chinese herbal medicine,Lifestyle/diet advice based on acupuncture theory			Acupuncture,Chinese herbal medicine,Lifestyle/diet advice based on acupuncture theory		Acupuncture,Moxa,Chinese herbal medicine,Lifestyle/diet advice based on acupuncture theory
No	Female	65+	Australia		10-20 years	Western medical acupuncture		Cupping,Tuina,Moxibustion		Australia		Bachelors degree (such as a BHSc)																		Yes	Have not treated any women in the past 12 months											Acupuncture,Moxa,Cupping or tuina,Lifestyle/diet advice based on acupuncture theory
Yes	Female	45-54	Australia		10-20 years	Japanese		Chinese herbal medicine,Western herbal medicine,Cupping,Moxibustion		Australia		Diploma	2	1	6	4	5	7	3		No		Menstrual,Fertility,Pregnancy	Menstrual,Fertility,Pregnancy	Pregnancy					Yes	Treated 1-10 women	Treated 1-10 women	Treated 1-10 women	Have not treated any women in the past 12 months	Treated 1-10 women	Have not treated any women in the past 12 months	Have not treated any women in the past 12 months	Treated 1-10 women	Treated 1-10 women			Acupuncture,Moxa,Chinese herbal medicine,Cupping or tuina	Acupuncture,Moxa,Chinese herbal medicine,Cupping or tuina		Acupuncture,Moxa,Cupping or tuina	Acupuncture,Moxa,Chinese herbal medicine,Cupping or tuina
Yes	Female	45-54	Australia		10-20 years	Japanese,Traditional Chinese medicine,Other, please specify:	Classical Chinese medicine	Microsystems acupuncture (ear/scalp etc.),Chinese herbal medicine,Cupping,Moxibustion		Australia,Other, please specify:	israel	Bachelors degree (such as a BHSc)	1	4	3	7	2	5	6		Yes	Listened to a few webinars and think-tanks on the risks and poor outcome of labour induction (sp6, co4,etc) Took a postgraduate chinese medicine course on women's health, changed the way i treat menstrual irregularities	Menstrual,Fertility,Pregnancy			Menstrual,Fertility,Pregnancy				Yes	Treated 1-10 women	Treated 1-10 women	Treated 1-10 women	Treated 1-10 women	Treated 1-10 women	Treated 1-10 women	Treated 1-10 women	Treated 1-10 women	Treated 1-10 women			Acupuncture,Moxa,Chinese herbal medicine,Cupping or tuina,Microsystems acupuncture (ie, ear),Lifestyle/diet advice based on acupuncture theory	Acupuncture,Moxa,Chinese herbal medicine,Cupping or tuina,Microsystems acupuncture (ie, ear),Lifestyle/diet advice based on acupuncture theory	Acupuncture,Moxa,Chinese herbal medicine,Cupping or tuina,Microsystems acupuncture (ie, ear),Lifestyle/diet advice based on acupuncture theory	Acupuncture,Moxa,Chinese herbal medicine,Cupping or tuina,Microsystems acupuncture (ie, ear),Lifestyle/diet advice based on acupuncture theory	Acupuncture,Moxa,Chinese herbal medicine,Cupping or tuina,Microsystems acupuncture (ie, ear),Lifestyle/diet advice based on acupuncture theory	Acupuncture,Moxa,Chinese herbal medicine,Cupping or tuina,Microsystems acupuncture (ie, ear),Lifestyle/diet advice based on acupuncture theory	Acupuncture,Moxa,Chinese herbal medicine,Cupping or tuina,Lifestyle/diet advice based on acupuncture theory	Acupuncture,Moxa,Chinese herbal medicine,Microsystems acupuncture (ie, ear),Lifestyle/diet advice based on acupuncture theory
Yes	Female	45-54	Australia		10-20 years	Traditional Chinese medicine		Microsystems acupuncture (ear/scalp etc.),Chinese herbal medicine,Western herbal medicine,Cupping,Moxibustion,Dietary/nutritional supplements		Australia		Bachelors degree (such as a BHSc)	3	2	1	5	6	4	7		Yes	I attended a couple of fertility seminars and I gained more confidence in how I treat.	Menstrual,Fertility,Pregnancy	Fertility,Pregnancy						Yes	Treated 1-10 women	Treated 1-10 women	Treated 1-10 women	Have not treated any women in the past 12 months	Treated 1-10 women	Treated 1-10 women	Treated 1-10 women	Treated 1-10 women	Treated 1-10 women			Acupuncture,Chinese herbal medicine,Lifestyle/diet advice based on acupuncture theory	Acupuncture,Moxa,Chinese herbal medicine,Lifestyle/diet advice based on acupuncture theory	Acupuncture,Lifestyle/diet advice based on acupuncture theory	Acupuncture,Chinese herbal medicine,Cupping or tuina,Lifestyle/diet advice based on acupuncture theory	Acupuncture,Chinese herbal medicine,Lifestyle/diet advice based on acupuncture theory	Acupuncture,Chinese herbal medicine,Cupping or tuina,Microsystems acupuncture (ie, ear),Lifestyle/diet advice based on acupuncture theory	Acupuncture,Chinese herbal medicine,Lifestyle/diet advice based on acupuncture theory	Acupuncture,Chinese herbal medicine,Cupping or tuina,Lifestyle/diet advice based on acupuncture theory
Yes	Female	55-64	Australia		1-5 years	Traditional Chinese medicine		Microsystems acupuncture (ear/scalp etc.),Chinese herbal medicine,Cupping,Moxibustion		Australia,China		Bachelors degree (such as a BHSc)	1	6	3	2	5	4	7		No		Menstrual			Menstrual,Pregnancy				Yes						Treated 1-10 women	Treated 1-10 women	Treated 1-10 women									Acupuncture,Moxa,Chinese herbal medicine	Acupuncture,Chinese herbal medicine	Acupuncture,Chinese herbal medicine
Yes	Female	35-44	Australia		10-20 years	Traditional Chinese medicine		Microsystems acupuncture (ear/scalp etc.),Cupping,Moxibustion,Dietary/nutritional supplements		Australia		Bachelors degree (such as a BHSc)	3	2	5	6	4	1	7		No		Menstrual,Fertility,Pregnancy	Menstrual,Fertility,Pregnancy	Fertility,Pregnancy	Menstrual,Fertility,Pregnancy	Menstrual,Fertility,Pregnancy			Yes	Treated 1-10 women	Treated more than 10 women	Treated 1-10 women	Treated more than 10 women	Treated more than 10 women	Treated more than 10 women	Treated more than 10 women	Treated more than 10 women	Treated more than 10 women			Acupuncture	Acupuncture,Moxa,Microsystems acupuncture (ie, ear),Lifestyle/diet advice based on acupuncture theory	Acupuncture,Moxa,Microsystems acupuncture (ie, ear),Lifestyle/diet advice based on acupuncture theory	Acupuncture,Moxa,Microsystems acupuncture (ie, ear),Lifestyle/diet advice based on acupuncture theory	Acupuncture,Moxa,Microsystems acupuncture (ie, ear),Lifestyle/diet advice based on acupuncture theory	Acupuncture,Microsystems acupuncture (ie, ear),Lifestyle/diet advice based on acupuncture theory	Acupuncture	Acupuncture
Yes	Female	35-44	Australia		10-20 years	Traditional Chinese medicine		Chinese herbal medicine,Moxibustion,Dietary/nutritional supplements		Australia,China		Bachelors degree (such as a BHSc)	1	2	3	6	5	4	7		Yes		Menstrual,Fertility,Pregnancy							Yes	Treated more than 10 women	Treated more than 10 women	Treated more than 10 women	Treated more than 10 women	Treated more than 10 women	Treated more than 10 women	Treated more than 10 women	Treated more than 10 women	Treated more than 10 women			Acupuncture,Chinese herbal medicine,Lifestyle/diet advice based on acupuncture theory	Acupuncture,Moxa,Chinese herbal medicine,Lifestyle/diet advice based on acupuncture theory	Acupuncture,Moxa,Chinese herbal medicine,Lifestyle/diet advice based on acupuncture theory	Acupuncture,Moxa,Chinese herbal medicine,Lifestyle/diet advice based on acupuncture theory	Acupuncture,Moxa,Chinese herbal medicine,Lifestyle/diet advice based on acupuncture theory	Acupuncture,Moxa,Chinese herbal medicine,Lifestyle/diet advice based on acupuncture theory	Acupuncture,Moxa,Chinese herbal medicine,Lifestyle/diet advice based on acupuncture theory	Acupuncture,Moxa,Chinese herbal medicine,Lifestyle/diet advice based on acupuncture theory
Yes	Female	45-54	Australia		21+ years	Five element,Japanese,Traditional Chinese medicine		Chinese herbal medicine,Moxibustion		Australia		Bachelors degree (such as a BHSc)	5	2	3	7	4	6	1		No		Menstrual,Fertility,Pregnancy	Menstrual,Fertility,Pregnancy	Menstrual,Fertility,Pregnancy			Menstrual,Fertility,Pregnancy	google search	Yes	Treated more than 10 women	Treated more than 10 women	Treated 1-10 women	Treated 1-10 women	Treated more than 10 women	Treated more than 10 women	Treated 1-10 women	Treated more than 10 women	Treated more than 10 women	Have not treated any women in the past 12 months		Acupuncture,Moxa,Chinese herbal medicine,Lifestyle/diet advice based on acupuncture theory	Acupuncture,Moxa,Chinese herbal medicine,Lifestyle/diet advice based on acupuncture theory	Acupuncture,Moxa,Chinese herbal medicine,Lifestyle/diet advice based on acupuncture theory	Acupuncture,Moxa,Chinese herbal medicine,Lifestyle/diet advice based on acupuncture theory	Acupuncture,Moxa,Chinese herbal medicine,Lifestyle/diet advice based on acupuncture theory	Acupuncture,Moxa,Chinese herbal medicine,Lifestyle/diet advice based on acupuncture theory	Acupuncture,Moxa,Chinese herbal medicine,Lifestyle/diet advice based on acupuncture theory	Acupuncture,Moxa,Chinese herbal medicine,Lifestyle/diet advice based on acupuncture theory
Yes	Male	35-44	New Zealand		1-5 years	Traditional Chinese medicine,Western medical acupuncture		Microsystems acupuncture (ear/scalp etc.),Cupping,Tuina,Moxibustion,Tai Chi/QiGong		New Zealand		Bachelors degree (such as a BHSc)	3	2	1	6	4	5	7		No		Menstrual,Fertility,Pregnancy	Menstrual	Menstrual,Pregnancy					Yes	Treated 1-10 women	Treated 1-10 women	Treated 1-10 women	Treated 1-10 women	Treated 1-10 women	Treated 1-10 women	Treated 1-10 women	Treated 1-10 women	Treated 1-10 women			Acupuncture,Moxa,Microsystems acupuncture (ie, ear),Tai Chi/Qi Gong,Lifestyle/diet advice based on acupuncture theory	Acupuncture,Moxa,Lifestyle/diet advice based on acupuncture theory	Acupuncture,Moxa,Microsystems acupuncture (ie, ear),Tai Chi/Qi Gong,Lifestyle/diet advice based on acupuncture theory	Acupuncture,Tai Chi/Qi Gong,Lifestyle/diet advice based on acupuncture theory	Acupuncture,Moxa,Tai Chi/Qi Gong,Lifestyle/diet advice based on acupuncture theory	Acupuncture,Moxa,Tai Chi/Qi Gong,Lifestyle/diet advice based on acupuncture theory	Acupuncture,Moxa,Microsystems acupuncture (ie, ear)	Acupuncture,Microsystems acupuncture (ie, ear)
Yes	Female	35-44	New Zealand		10-20 years	Five element,Japanese,Traditional Chinese medicine		Microsystems acupuncture (ear/scalp etc.),Chinese herbal medicine,Western herbal medicine,Cupping,Tuina,Moxibustion,Dietary/nutritional supplements		America		Masters degree (either coursework or research)	1	5	4	6	2	3	7		Yes	Just more to stay up-to-date	Menstrual,Fertility,Pregnancy	Menstrual,Fertility,Pregnancy	Menstrual,Pregnancy	Menstrual,Fertility,Pregnancy				Yes	Treated more than 10 women	Treated more than 10 women	Treated more than 10 women	Treated 1-10 women	Treated more than 10 women	Treated more than 10 women	Treated 1-10 women	Treated 1-10 women	Treated 1-10 women		adenomyosis	Acupuncture,Moxa,Chinese herbal medicine,Tai Chi/Qi Gong,Lifestyle/diet advice based on acupuncture theory	Acupuncture,Moxa,Chinese herbal medicine,Cupping or tuina,Lifestyle/diet advice based on acupuncture theory	Acupuncture,Moxa,Chinese herbal medicine,Lifestyle/diet advice based on acupuncture theory	Chinese herbal medicine,Lifestyle/diet advice based on acupuncture theory	Acupuncture,Chinese herbal medicine,Lifestyle/diet advice based on acupuncture theory	Acupuncture,Moxa,Chinese herbal medicine,Lifestyle/diet advice based on acupuncture theory	Acupuncture,Moxa,Chinese herbal medicine,Lifestyle/diet advice based on acupuncture theory	Acupuncture,Chinese herbal medicine,Lifestyle/diet advice based on acupuncture theory
Yes	Female	55-64	Australia		21+ years	Five element		Moxibustion,Dietary/nutritional supplements		Australia		Diploma	1	2	6	5	4	3	7		Yes	Not all treatments are a one size fits all so it depends on the individual	Menstrual,Fertility,Pregnancy	Menstrual,Fertility,Pregnancy	Fertility,Pregnancy	Fertility,Pregnancy	Menstrual,Fertility,Pregnancy			Yes	Treated more than 10 women	Treated more than 10 women	Treated more than 10 women	Treated more than 10 women	Treated 1-10 women	Treated more than 10 women	Treated more than 10 women	Treated more than 10 women	Treated more than 10 women	Treated more than 10 women	infertility	Acupuncture,Chinese herbal medicine,Lifestyle/diet advice based on acupuncture theory	Acupuncture,Chinese herbal medicine	Acupuncture,Chinese herbal medicine	Acupuncture	Acupuncture,Chinese herbal medicine	Acupuncture,Moxa	Acupuncture,Chinese herbal medicine,Lifestyle/diet advice based on acupuncture theory	Acupuncture,Chinese herbal medicine,Lifestyle/diet advice based on acupuncture theory
Yes	Male	45-54	New Zealand		10-20 years	Traditional Chinese medicine		Microsystems acupuncture (ear/scalp etc.),Chinese herbal medicine,Cupping,Tuina,Moxibustion		New Zealand		Masters degree (either coursework or research)									No		Menstrual,Pregnancy	Menstrual,Pregnancy	Pregnancy	Menstrual,Pregnancy				Yes	Treated 1-10 women	Treated 1-10 women	Treated 1-10 women	Have not treated any women in the past 12 months	Treated 1-10 women	Have not treated any women in the past 12 months	Have not treated any women in the past 12 months	Treated 1-10 women	Have not treated any women in the past 12 months			Acupuncture,Chinese herbal medicine,Cupping or tuina,Lifestyle/diet advice based on acupuncture theory	Acupuncture,Moxa,Cupping or tuina		Acupuncture,Cupping or tuina	Acupuncture,Cupping or tuina			Acupuncture,Cupping or tuina
Yes	Female	45-54	Australia		10-20 years	Five element,Japanese		Microsystems acupuncture (ear/scalp etc.),Chinese herbal medicine,Cupping,Moxibustion		Australia,Other, please specify:	Japan	Bachelors degree (such as a BHSc)	1	2	4	6	5	3	7		Yes	I use less TCM protocol and more meridian therapy concepts of acupuncture. I use some of the Kiiko strategies around fertility etc. I use more moxa. I don't do pre and post transfer tx as there is not a lot of evidence since the meta analysis came out. However I do still do a post transfer tx as close to transfer as possible, because this fits with a meridian therapy rationale. I have changed thi…					Menstrual,Fertility,Pregnancy			Yes	Treated 1-10 women	Have not treated any women in the past 12 months	Have not treated any women in the past 12 months	Have not treated any women in the past 12 months	Have not treated any women in the past 12 months	Treated 1-10 women	Treated 1-10 women	Treated 1-10 women	Treated 1-10 women			Acupuncture,Moxa,Chinese herbal medicine,Microsystems acupuncture (ie, ear)					Acupuncture	Acupuncture,Electroacupuncture,Lifestyle/diet advice based on acupuncture theory	Acupuncture,Moxa,Chinese herbal medicine,Microsystems acupuncture (ie, ear)
Yes	Female	35-44	Australia		10-20 years	Japanese		Microsystems acupuncture (ear/scalp etc.),Moxibustion,Dietary/nutritional supplements		Australia,Other, please specify:	Japan, Europe	PhD (in a field related to acupuncture, herbal medicine or other TCM subject)	5	1	2	6	4	3	7		No		Menstrual,Fertility,Pregnancy	Menstrual,Fertility,Pregnancy	Fertility,Pregnancy					Yes	Treated more than 10 women	Treated more than 10 women	Treated more than 10 women	Treated more than 10 women	Treated more than 10 women	Treated more than 10 women	Treated more than 10 women	Treated more than 10 women	Treated more than 10 women			Acupuncture,Moxa,Lifestyle/diet advice based on acupuncture theory	Acupuncture,Moxa,Lifestyle/diet advice based on acupuncture theory	Acupuncture,Moxa,Lifestyle/diet advice based on acupuncture theory	Acupuncture,Moxa,Lifestyle/diet advice based on acupuncture theory	Acupuncture,Moxa,Lifestyle/diet advice based on acupuncture theory	Acupuncture,Moxa,Lifestyle/diet advice based on acupuncture theory	Acupuncture,Moxa,Lifestyle/diet advice based on acupuncture theory	Acupuncture,Moxa,Lifestyle/diet advice based on acupuncture theory
Yes	Female	35-44	New Zealand		1-5 years	Traditional Chinese medicine		Chinese herbal medicine,Cupping,Tuina,Moxibustion,Dietary/nutritional supplements		China		Bachelors degree (such as a BHSc)	6	3	1	4	2	5	7		Yes		Menstrual,Pregnancy							Yes	Treated 1-10 women		Treated 1-10 women	Have not treated any women in the past 12 months	Treated 1-10 women	Treated 1-10 women	Have not treated any women in the past 12 months	Treated 1-10 women	Have not treated any women in the past 12 months	Have not treated any women in the past 12 months		Acupuncture,Cupping or tuina,Lifestyle/diet advice based on acupuncture theory	Acupuncture,Moxa,Chinese herbal medicine,Lifestyle/diet advice based on acupuncture theory		Acupuncture,Chinese herbal medicine,Cupping or tuina,Lifestyle/diet advice based on acupuncture theory		Acupuncture,Moxa,Lifestyle/diet advice based on acupuncture theory		Acupuncture
Yes	Male	26-34	New Zealand		1-5 years	Traditional Chinese medicine		Chinese herbal medicine,Cupping,Tuina,Moxibustion,Dietary/nutritional supplements		China		Masters degree (either coursework or research)	6	5	1	4	2	3	7		No		Menstrual,Pregnancy		Pregnancy					Yes	Treated 1-10 women	Treated 1-10 women	Have not treated any women in the past 12 months	Have not treated any women in the past 12 months	Treated 1-10 women	Treated 1-10 women	Treated 1-10 women	Treated 1-10 women	Treated 1-10 women			Acupuncture,Moxa,Chinese herbal medicine,Cupping or tuina,Microsystems acupuncture (ie, ear),Lifestyle/diet advice based on acupuncture theory	Acupuncture,Moxa,Chinese herbal medicine,Microsystems acupuncture (ie, ear),Lifestyle/diet advice based on acupuncture theory		Acupuncture,Moxa,Chinese herbal medicine,Microsystems acupuncture (ie, ear),Lifestyle/diet advice based on acupuncture theory	Acupuncture,Moxa,Microsystems acupuncture (ie, ear),Lifestyle/diet advice based on acupuncture theory	Acupuncture,Moxa,Chinese herbal medicine,Microsystems acupuncture (ie, ear),Lifestyle/diet advice based on acupuncture theory	Acupuncture,Moxa,Chinese herbal medicine,Lifestyle/diet advice based on acupuncture theory	Acupuncture,Moxa,Microsystems acupuncture (ie, ear),Lifestyle/diet advice based on acupuncture theory
Yes	Female	55-64	Australia		21+ years	Other, please specify:	Primarily Toyohari/Japanese style with some Traditional Chinese style	Microsystems acupuncture (ear/scalp etc.),Cupping,Moxibustion		Australia,China		Diploma	1	5	2	7	3	4	6		No		Menstrual,Fertility,Pregnancy	Menstrual,Fertility,Pregnancy	Menstrual,Fertility,Pregnancy	Menstrual,Fertility,Pregnancy				Yes	Treated 1-10 women	Treated 1-10 women	Treated 1-10 women	Treated 1-10 women	Treated 1-10 women	Treated more than 10 women	Treated 1-10 women	Treated 1-10 women	Treated more than 10 women		non-specific pelvic pain	Acupuncture,Moxa,Cupping or tuina,Microsystems acupuncture (ie, ear),Lifestyle/diet advice based on acupuncture theory	Acupuncture,Moxa,Microsystems acupuncture (ie, ear),Lifestyle/diet advice based on acupuncture theory	Acupuncture,Moxa,Microsystems acupuncture (ie, ear),Lifestyle/diet advice based on acupuncture theory	Acupuncture,Moxa,Cupping or tuina,Microsystems acupuncture (ie, ear),Lifestyle/diet advice based on acupuncture theory	Acupuncture,Moxa,Cupping or tuina,Microsystems acupuncture (ie, ear),Lifestyle/diet advice based on acupuncture theory	Acupuncture,Moxa,Microsystems acupuncture (ie, ear),Lifestyle/diet advice based on acupuncture theory	Acupuncture,Moxa,Cupping or tuina,Microsystems acupuncture (ie, ear),Lifestyle/diet advice based on acupuncture theory	Acupuncture,Moxa,Cupping or tuina,Microsystems acupuncture (ie, ear),Lifestyle/diet advice based on acupuncture theory
Yes	Female	35-44	New Zealand		10-20 years	Traditional Chinese medicine		Chinese herbal medicine,Cupping,Moxibustion		China		Masters degree (either coursework or research)	2	4	1	6	3	5	7		No		Menstrual,Fertility,Pregnancy			Menstrual,Fertility,Pregnancy	Menstrual,Fertility,Pregnancy			Yes	Treated 1-10 women	Treated 1-10 women	Have not treated any women in the past 12 months	Treated 1-10 women	Treated 1-10 women	Treated 1-10 women	Treated 1-10 women	Have not treated any women in the past 12 months	Have not treated any women in the past 12 months	Have not treated any women in the past 12 months		Acupuncture,Chinese herbal medicine	Acupuncture	Acupuncture,Chinese herbal medicine	Acupuncture,Chinese herbal medicine	Chinese herbal medicine	Acupuncture,Chinese herbal medicine	Acupuncture,Chinese herbal medicine	Acupuncture
Yes	Female	55-64	Australia		10-20 years	Traditional Chinese medicine		Microsystems acupuncture (ear/scalp etc.),Chinese herbal medicine,Cupping,Moxibustion		Australia		Bachelors degree (such as a BHSc)	4	7	2	5	1	3	6		No		Menstrual,Fertility,Pregnancy	Menstrual,Fertility,Pregnancy	Menstrual,Fertility,Pregnancy	Menstrual,Fertility,Pregnancy				Yes	Treated 1-10 women	Treated 1-10 women	Have not treated any women in the past 12 months	Have not treated any women in the past 12 months	Treated more than 10 women	Treated more than 10 women	Treated more than 10 women	Treated more than 10 women		Treated 1-10 women	INfertility	Acupuncture,Moxa,Chinese herbal medicine,Microsystems acupuncture (ie, ear)	Acupuncture,Chinese herbal medicine		Acupuncture,Moxa,Chinese herbal medicine	Chinese herbal medicine	Acupuncture,Chinese herbal medicine	Acupuncture,Moxa,Chinese herbal medicine	Acupuncture,Chinese herbal medicine
Yes	Female	26-34	Australia		6-9 years	Japanese,Traditional Chinese medicine		Chinese herbal medicine,Cupping,Tuina,Moxibustion,Dietary/nutritional supplements		Australia		Bachelors degree (such as a BHSc)	2	5	6	4	7	3	1	Practical seminars are my preferred choice	Yes	I always evolving and slightly tweaking my practice to get better results. This is so my practice gets better and so I don't get bored or complacent when treating. Sometimes I find the stuff I have been doing for years is just as effective and then I stubble across better ways to do things. I give more a clear treatment plan to clients now than I did when I started as I have more clinical experie…	Menstrual,Fertility,Pregnancy	Pregnancy		Menstrual,Fertility,Pregnancy	Menstrual,Fertility,Pregnancy	Menstrual,Fertility,Pregnancy	Local businesses	Yes	Treated 1-10 women	Treated 1-10 women	Treated 1-10 women	Treated 1-10 women	Treated more than 10 women	Treated more than 10 women	Treated 1-10 women	Treated 1-10 women	Treated 1-10 women	Treated 1-10 women	Fibroid related pain	Acupuncture,Moxa,Chinese herbal medicine,Cupping or tuina,Lifestyle/diet advice based on acupuncture theory	Acupuncture,Moxa,Chinese herbal medicine,Cupping or tuina,Lifestyle/diet advice based on acupuncture theory	Acupuncture,Moxa,Electroacupuncture,Chinese herbal medicine,Cupping or tuina,Lifestyle/diet advice based on acupuncture theory	Acupuncture,Moxa,Chinese herbal medicine,Cupping or tuina,Lifestyle/diet advice based on acupuncture theory	Acupuncture,Moxa,Chinese herbal medicine,Cupping or tuina,Lifestyle/diet advice based on acupuncture theory	Acupuncture,Moxa,Chinese herbal medicine,Cupping or tuina,Lifestyle/diet advice based on acupuncture theory	Acupuncture,Moxa,Electroacupuncture,Chinese herbal medicine,Cupping or tuina,Lifestyle/diet advice based on acupuncture theory	Acupuncture,Moxa,Chinese herbal medicine,Cupping or tuina,Lifestyle/diet advice based on acupuncture theory
Yes	Female	35-44	Australia		10-20 years	Japanese,Traditional Chinese medicine,Other, please specify:	Fundamentally Japanese style with some TCM influences	Cupping,Tuina,Moxibustion		Australia,Other, please specify:	Japan (clinic observation)	Bachelors degree (such as a BHSc)	1	3	2	6	4	5	7		Yes	Seminars I’ve taken have given me good treatment ideas and cautions that I’ve incorporated into practice	Menstrual,Fertility,Pregnancy	Menstrual,Fertility,Pregnancy						Yes	Treated more than 10 women	Treated more than 10 women	Treated 1-10 women	Treated 1-10 women	Treated more than 10 women	Treated more than 10 women	Treated 1-10 women	Treated 1-10 women	Treated more than 10 women			Acupuncture,Moxa,Cupping or tuina,Lifestyle/diet advice based on acupuncture theory	Acupuncture,Moxa,Cupping or tuina,Lifestyle/diet advice based on acupuncture theory	Acupuncture,Moxa,Cupping or tuina,Lifestyle/diet advice based on acupuncture theory	Acupuncture,Moxa,Cupping or tuina,Lifestyle/diet advice based on acupuncture theory	Acupuncture,Moxa,Cupping or tuina,Lifestyle/diet advice based on acupuncture theory	Acupuncture,Moxa,Cupping or tuina,Lifestyle/diet advice based on acupuncture theory	Acupuncture,Moxa,Cupping or tuina,Lifestyle/diet advice based on acupuncture theory	Acupuncture,Moxa,Cupping or tuina,Lifestyle/diet advice based on acupuncture theory
Yes	Female	55-64	New Zealand		10-20 years	Other, please specify:	I use a mixture of TCM, 5 element and Japanese	Microsystems acupuncture (ear/scalp etc.),Chinese herbal medicine,Western herbal medicine,Cupping,Tuina,Dietary/nutritional supplements,Tai Chi/QiGong,Other, please specify:	Tuning Fork acupuncture / Homeopathic frequencies on needles / specific meditations are a big part of homework for patients /there is a lot of talking re emotional mental state of being.	New Zealand		Bachelors degree (such as a BHSc)	2	3	1	6	5	7	4		Yes	No I don't have time right now - but I'm always learning new things - women present with issues that don't respond to the logical so I start to figure out other things which may work - I might use muscle testing to help work this out or sometimes a pendulum if I'm really stuck.	Menstrual,Fertility,Pregnancy	Menstrual,Fertility,Pregnancy	Menstrual,Fertility,Pregnancy					Yes	Treated more than 10 women	Treated more than 10 women	Treated more than 10 women		Treated more than 10 women	Treated more than 10 women	Treated more than 10 women		Treated more than 10 women			Acupuncture,Chinese herbal medicine,Cupping or tuina,Microsystems acupuncture (ie, ear),Lifestyle/diet advice based on acupuncture theory	Acupuncture,Chinese herbal medicine,Cupping or tuina,Microsystems acupuncture (ie, ear),Lifestyle/diet advice based on acupuncture theory		Acupuncture,Chinese herbal medicine,Cupping or tuina,Microsystems acupuncture (ie, ear),Lifestyle/diet advice based on acupuncture theory	Acupuncture,Chinese herbal medicine,Cupping or tuina,Microsystems acupuncture (ie, ear),Lifestyle/diet advice based on acupuncture theory	Acupuncture,Chinese herbal medicine,Cupping or tuina,Microsystems acupuncture (ie, ear),Lifestyle/diet advice based on acupuncture theory	Acupuncture,Chinese herbal medicine,Cupping or tuina,Microsystems acupuncture (ie, ear),Lifestyle/diet advice based on acupuncture theory
Yes	Female	55-64	New Zealand		1-5 years	Five element,Traditional Chinese medicine		Microsystems acupuncture (ear/scalp etc.),Chinese herbal medicine		New Zealand		Bachelors degree (such as a BHSc)	7	2	6	4	5	3	1		No		Menstrual	Menstrual	Menstrual	Menstrual				Yes	Treated 1-10 women	Treated more than 10 women	Treated more than 10 women	Have not treated any women in the past 12 months	Treated more than 10 women	Have not treated any women in the past 12 months	Have not treated any women in the past 12 months	Treated 1-10 women	Have not treated any women in the past 12 months			Acupuncture,Moxa,Electroacupuncture,Chinese herbal medicine,Cupping or tuina,Lifestyle/diet advice based on acupuncture theory	Acupuncture,Moxa,Chinese herbal medicine	Acupuncture,Moxa	Acupuncture	Acupuncture	Acupuncture		Acupuncture
Yes	Female	45-54	Australia		21+ years	Five element,Traditional Chinese medicine		Chinese herbal medicine,Western herbal medicine,Cupping,Moxibustion,Dietary/nutritional supplements		Australia		Masters degree (either coursework or research)	4	1	3	6	2	5	7		No		Menstrual,Fertility,Pregnancy	Menstrual,Fertility,Pregnancy	Menstrual,Fertility,Pregnancy		Menstrual,Fertility,Pregnancy			Yes	Treated 1-10 women	Treated more than 10 women	Treated 1-10 women	Treated 1-10 women	Treated more than 10 women	Treated more than 10 women	Treated 1-10 women	Treated more than 10 women	Treated more than 10 women			Acupuncture,Chinese herbal medicine,Cupping or tuina,Lifestyle/diet advice based on acupuncture theory	Acupuncture,Moxa,Chinese herbal medicine,Cupping or tuina	Acupuncture,Chinese herbal medicine	Acupuncture,Chinese herbal medicine	Acupuncture,Chinese herbal medicine	Acupuncture,Chinese herbal medicine	Acupuncture,Chinese herbal medicine,Lifestyle/diet advice based on acupuncture theory	Acupuncture,Chinese herbal medicine,Lifestyle/diet advice based on acupuncture theory
Yes	Female	45-54	Australia		10-20 years	Traditional Chinese medicine,Western medical acupuncture		Microsystems acupuncture (ear/scalp etc.),Chinese herbal medicine,Cupping,Tuina,Moxibustion,Dietary/nutritional supplements,Tai Chi/QiGong		America		Masters degree (either coursework or research)	1	3	4	6	2	5	7		No		Fertility,Pregnancy			Menstrual,Fertility,Pregnancy	Menstrual,Fertility,Pregnancy			Yes	Treated more than 10 women	Treated 1-10 women	Treated 1-10 women		Treated 1-10 women	Treated 1-10 women	Treated 1-10 women	Treated 1-10 women				Acupuncture,Chinese herbal medicine,Microsystems acupuncture (ie, ear),Lifestyle/diet advice based on acupuncture theory	Acupuncture,Chinese herbal medicine,Microsystems acupuncture (ie, ear),Lifestyle/diet advice based on acupuncture theory		Acupuncture,Chinese herbal medicine,Microsystems acupuncture (ie, ear),Lifestyle/diet advice based on acupuncture theory	Acupuncture,Chinese herbal medicine,Microsystems acupuncture (ie, ear),Lifestyle/diet advice based on acupuncture theory	Acupuncture,Chinese herbal medicine,Microsystems acupuncture (ie, ear),Lifestyle/diet advice based on acupuncture theory	Acupuncture,Chinese herbal medicine,Microsystems acupuncture (ie, ear),Lifestyle/diet advice based on acupuncture theory	Acupuncture,Chinese herbal medicine,Microsystems acupuncture (ie, ear),Lifestyle/diet advice based on acupuncture theory
Yes	Female	35-44	Australia		10-20 years	Traditional Chinese medicine		Microsystems acupuncture (ear/scalp etc.),Chinese herbal medicine,Cupping,Tuina,Moxibustion,Dietary/nutritional supplements,Tai Chi/QiGong,Other, please specify:	Clinical counseling	Australia		Masters degree (either coursework or research)	2	4	1	6	3	5	7		Yes	Needle techniques Treatment intervals Charges								Yes	Treated 1-10 women	Treated 1-10 women	Treated 1-10 women	Treated 1-10 women	Treated more than 10 women	Treated 1-10 women	Treated more than 10 women	Treated 1-10 women	Treated more than 10 women	Treated more than 10 women	Infertility	Acupuncture,Chinese herbal medicine,Microsystems acupuncture (ie, ear),Tai Chi/Qi Gong,Lifestyle/diet advice based on acupuncture theory	Acupuncture,Moxa,Lifestyle/diet advice based on acupuncture theory	Acupuncture,Moxa,Chinese herbal medicine,Microsystems acupuncture (ie, ear),Lifestyle/diet advice based on acupuncture theory	Acupuncture,Moxa,Chinese herbal medicine,Lifestyle/diet advice based on acupuncture theory	Acupuncture,Chinese herbal medicine,Tai Chi/Qi Gong,Lifestyle/diet advice based on acupuncture theory	Acupuncture,Moxa,Chinese herbal medicine,Lifestyle/diet advice based on acupuncture theory	Acupuncture,Moxa,Electroacupuncture,Chinese herbal medicine,Microsystems acupuncture (ie, ear),Lifestyle/diet advice based on acupuncture theory	Acupuncture,Moxa,Chinese herbal medicine,Microsystems acupuncture (ie, ear),Lifestyle/diet advice based on acupuncture theory
Yes	Female	65+	Australia		10-20 years	Traditional Chinese medicine,Other, please specify:	Master Tung's and Dr Tan's Balance Method	Microsystems acupuncture (ear/scalp etc.),Chinese herbal medicine,Cupping,Tuina,Other, please specify:	Remedial Massage	Australia		Bachelors degree (such as a BHSc)	2	3	1	5	4	6	7		Yes		Menstrual,Fertility,Pregnancy		Menstrual					Yes	Treated more than 10 women	Treated 1-10 women	Treated 1-10 women	Treated 1-10 women	Treated more than 10 women	Treated more than 10 women	Treated 1-10 women	Treated more than 10 women	Treated 1-10 women			Acupuncture,Chinese herbal medicine,Cupping or tuina,Microsystems acupuncture (ie, ear),Tai Chi/Qi Gong,Lifestyle/diet advice based on acupuncture theory	Acupuncture,Chinese herbal medicine,Cupping or tuina,Microsystems acupuncture (ie, ear),Lifestyle/diet advice based on acupuncture theory	Acupuncture,Chinese herbal medicine,Cupping or tuina,Microsystems acupuncture (ie, ear),Lifestyle/diet advice based on acupuncture theory	Acupuncture,Chinese herbal medicine,Cupping or tuina,Microsystems acupuncture (ie, ear),Lifestyle/diet advice based on acupuncture theory	Acupuncture,Chinese herbal medicine,Cupping or tuina,Microsystems acupuncture (ie, ear),Lifestyle/diet advice based on acupuncture theory	Acupuncture,Chinese herbal medicine,Cupping or tuina,Microsystems acupuncture (ie, ear),Lifestyle/diet advice based on acupuncture theory	Acupuncture,Chinese herbal medicine,Cupping or tuina,Microsystems acupuncture (ie, ear),Lifestyle/diet advice based on acupuncture theory	Acupuncture,Chinese herbal medicine,Cupping or tuina,Microsystems acupuncture (ie, ear),Lifestyle/diet advice based on acupuncture theory
Yes	Female	65+	New Zealand		21+ years	Five element,Japanese,Traditional Chinese medicine,Other, please specify:	classical acupuncture in the tradition of Jeffrey Yuen and Tinh Thong Nguyen	Microsystems acupuncture (ear/scalp etc.),Chinese herbal medicine,Moxibustion,Dietary/nutritional supplements,Other, please specify:	vietnamese roller massage: cay lan do	Australia,China,United Kingdom		Diploma	3	5	1	6	4	2	7		Yes	I have decided to use acupuncture to promote labour only when labour seems imminent according to symptoms and pulse. This decision was taken following the information given at one of Debra's seminars in April 2018. In this situation the acupuncture given is to promote harmony of qi and blood during labour, and only given if necessary according to the diagnosis	Menstrual,Fertility,Pregnancy	Menstrual,Fertility,Pregnancy	Fertility,Pregnancy					Yes	Treated 1-10 women	Treated 1-10 women	Treated 1-10 women	Treated 1-10 women	Treated 1-10 women	Treated 1-10 women	Treated 1-10 women	Treated 1-10 women	Treated 1-10 women			Acupuncture,Moxa,Chinese herbal medicine,Lifestyle/diet advice based on acupuncture theory	Acupuncture,Moxa,Chinese herbal medicine	Acupuncture,Moxa,Chinese herbal medicine,Lifestyle/diet advice based on acupuncture theory	Acupuncture,Moxa,Chinese herbal medicine,Lifestyle/diet advice based on acupuncture theory	Acupuncture,Moxa,Chinese herbal medicine,Lifestyle/diet advice based on acupuncture theory	Acupuncture,Moxa,Chinese herbal medicine,Lifestyle/diet advice based on acupuncture theory	Acupuncture,Moxa,Chinese herbal medicine,Lifestyle/diet advice based on acupuncture theory	Acupuncture,Moxa,Chinese herbal medicine,Lifestyle/diet advice based on acupuncture theory
Yes	Male	35-44	Australia		10-20 years	Japanese		Microsystems acupuncture (ear/scalp etc.),Chinese herbal medicine,Cupping,Moxibustion,Dietary/nutritional supplements		Australia,China		Bachelors degree (such as a BHSc)	2	4	5	6	1	3	7		No		Menstrual,Fertility,Pregnancy	Menstrual,Fertility,Pregnancy	Fertility,Pregnancy	Menstrual,Fertility,Pregnancy				Yes	Treated 1-10 women	Treated more than 10 women	Treated more than 10 women	Treated more than 10 women	Treated more than 10 women	Treated more than 10 women	Treated more than 10 women	Treated more than 10 women	Treated more than 10 women			Acupuncture,Moxa,Chinese herbal medicine,Lifestyle/diet advice based on acupuncture theory	Acupuncture,Moxa,Chinese herbal medicine,Lifestyle/diet advice based on acupuncture theory	Acupuncture,Moxa,Chinese herbal medicine,Lifestyle/diet advice based on acupuncture theory	Acupuncture,Moxa,Chinese herbal medicine,Lifestyle/diet advice based on acupuncture theory	Acupuncture,Moxa,Chinese herbal medicine,Lifestyle/diet advice based on acupuncture theory	Acupuncture,Moxa,Chinese herbal medicine,Lifestyle/diet advice based on acupuncture theory	Acupuncture,Moxa,Chinese herbal medicine,Lifestyle/diet advice based on acupuncture theory	Acupuncture,Moxa,Chinese herbal medicine,Lifestyle/diet advice based on acupuncture theory
Yes	Male	45-54	Australia		10-20 years	Traditional Chinese medicine		Microsystems acupuncture (ear/scalp etc.),Chinese herbal medicine,Cupping,Dietary/nutritional supplements,Tai Chi/QiGong		Australia		Masters degree (either coursework or research)	3	2	4	6	1	5	7		Yes		Menstrual,Fertility,Pregnancy	Menstrual,Fertility	Menstrual		Menstrual,Fertility,Pregnancy			Yes						Have not treated any women in the past 12 months	Have not treated any women in the past 12 months	Have not treated any women in the past 12 months	Have not treated any women in the past 12 months								Acupuncture,Chinese herbal medicine,Microsystems acupuncture (ie, ear),Lifestyle/diet advice based on acupuncture theory	Acupuncture,Chinese herbal medicine,Microsystems acupuncture (ie, ear),Lifestyle/diet advice based on acupuncture theory	Acupuncture,Chinese herbal medicine,Microsystems acupuncture (ie, ear),Lifestyle/diet advice based on acupuncture theory
Yes	Female	45-54	Australia		21+ years	Five element		Moxibustion		United Kingdom		Diploma	2	4	3	5	6	1	7		No		Menstrual,Fertility,Pregnancy							Yes	Treated 1-10 women	Treated 1-10 women	Treated 1-10 women	Treated 1-10 women	Treated 1-10 women	Treated 1-10 women	Treated 1-10 women	Treated 1-10 women	Treated 1-10 women			Acupuncture,Moxa,Lifestyle/diet advice based on acupuncture theory	Acupuncture,Moxa,Lifestyle/diet advice based on acupuncture theory	Acupuncture,Moxa,Lifestyle/diet advice based on acupuncture theory	Acupuncture,Moxa,Lifestyle/diet advice based on acupuncture theory	Acupuncture,Moxa,Lifestyle/diet advice based on acupuncture theory	Acupuncture,Moxa,Lifestyle/diet advice based on acupuncture theory	Acupuncture,Moxa,Lifestyle/diet advice based on acupuncture theory	Acupuncture,Moxa,Lifestyle/diet advice based on acupuncture theory
Yes	Female	55-64	Australia		21+ years	Traditional Chinese medicine		Chinese herbal medicine,Western herbal medicine,Cupping,Moxibustion,Dietary/nutritional supplements		Australia,China,America		Bachelors degree (such as a BHSc)	1	3	4	6	2	5	7		Yes	Further education. New research results.	Menstrual,Fertility,Pregnancy							Yes	Treated more than 10 women	Treated 1-10 women	Treated 1-10 women	Treated 1-10 women	Treated 1-10 women	Treated 1-10 women	Have not treated any women in the past 12 months	Treated 1-10 women	Treated 1-10 women			Acupuncture,Chinese herbal medicine,Lifestyle/diet advice based on acupuncture theory	Acupuncture,Moxa,Lifestyle/diet advice based on acupuncture theory	Acupuncture,Moxa,Lifestyle/diet advice based on acupuncture theory	Acupuncture,Moxa,Lifestyle/diet advice based on acupuncture theory	Acupuncture,Lifestyle/diet advice based on acupuncture theory	Acupuncture,Lifestyle/diet advice based on acupuncture theory	Acupuncture,Lifestyle/diet advice based on acupuncture theory	Acupuncture,Lifestyle/diet advice based on acupuncture theory
Yes	Female	35-44	Australia		6-9 years	Traditional Chinese medicine		Microsystems acupuncture (ear/scalp etc.),Chinese herbal medicine,Cupping,Tuina,Moxibustion,Dietary/nutritional supplements		Australia		Bachelors degree (such as a BHSc)	2	4	1	7	3	5	6		No		Menstrual,Fertility,Pregnancy		Menstrual,Fertility,Pregnancy					Yes	Treated more than 10 women	Treated 1-10 women	Treated 1-10 women	Treated 1-10 women	Treated more than 10 women	Treated more than 10 women	Treated 1-10 women	Treated 1-10 women	Treated 1-10 women			Acupuncture,Moxa,Chinese herbal medicine,Cupping or tuina,Lifestyle/diet advice based on acupuncture theory	Acupuncture,Moxa,Chinese herbal medicine,Cupping or tuina,Lifestyle/diet advice based on acupuncture theory	Acupuncture,Moxa,Chinese herbal medicine,Cupping or tuina,Microsystems acupuncture (ie, ear),Tai Chi/Qi Gong,Lifestyle/diet advice based on acupuncture theory	Acupuncture,Moxa,Chinese herbal medicine,Cupping or tuina,Lifestyle/diet advice based on acupuncture theory	Acupuncture,Moxa,Chinese herbal medicine,Cupping or tuina,Lifestyle/diet advice based on acupuncture theory	Acupuncture,Moxa,Chinese herbal medicine,Cupping or tuina,Lifestyle/diet advice based on acupuncture theory	Acupuncture,Moxa,Chinese herbal medicine,Cupping or tuina,Lifestyle/diet advice based on acupuncture theory	Acupuncture,Moxa,Chinese herbal medicine,Cupping or tuina,Microsystems acupuncture (ie, ear),Lifestyle/diet advice based on acupuncture theory
Yes	Female	26-34	Australia		1-5 years	Traditional Chinese medicine		Microsystems acupuncture (ear/scalp etc.),Chinese herbal medicine,Cupping,Tuina,Moxibustion,Dietary/nutritional supplements,Tai Chi/QiGong,Other, please specify:	Pelvic Steaming	Australia,China		Bachelors degree (such as a BHSc)	1	3	2	5	6	4	7		Yes	focused treatment protocol to prioritise harmonising the menstrual cycle. fertility will follow.	Menstrual,Fertility,Pregnancy	Menstrual		Menstrual,Fertility,Pregnancy	Menstrual,Fertility,Pregnancy			Yes	Treated 1-10 women	Treated 1-10 women	Treated 1-10 women	Treated 1-10 women	Treated 1-10 women	Treated 1-10 women	Treated 1-10 women	Have not treated any women in the past 12 months	Treated 1-10 women	Treated 1-10 women	post laparoscopic care	Acupuncture,Moxa,Tai Chi/Qi Gong,Lifestyle/diet advice based on acupuncture theory	Acupuncture,Moxa,Cupping or tuina,Lifestyle/diet advice based on acupuncture theory	Acupuncture,Moxa,Chinese herbal medicine,Cupping or tuina,Lifestyle/diet advice based on acupuncture theory	Acupuncture,Tai Chi/Qi Gong,Lifestyle/diet advice based on acupuncture theory	Acupuncture,Moxa,Chinese herbal medicine,Cupping or tuina,Lifestyle/diet advice based on acupuncture theory	Acupuncture,Moxa,Chinese herbal medicine,Cupping or tuina,Lifestyle/diet advice based on acupuncture theory	Acupuncture,Moxa,Chinese herbal medicine,Cupping or tuina,Tai Chi/Qi Gong,Lifestyle/diet advice based on acupuncture theory
Yes	Female	35-44	Australia		10-20 years	Traditional Chinese medicine		Chinese herbal medicine,Cupping,Moxibustion,Dietary/nutritional supplements		Australia		Masters degree (either coursework or research)	1	2	6	5	4	3	7		Yes	I’m more cautious about taking patients on during advanced pregnancy if I haven’t worked with them prior	Menstrual,Fertility,Pregnancy	Menstrual,Fertility,Pregnancy						Yes	Treated 1-10 women	Treated 1-10 women			Treated 1-10 women			Treated 1-10 women	Treated 1-10 women			Acupuncture,Chinese herbal medicine,Lifestyle/diet advice based on acupuncture theory	Acupuncture,Chinese herbal medicine,Lifestyle/diet advice based on acupuncture theory		Acupuncture,Chinese herbal medicine,Lifestyle/diet advice based on acupuncture theory				Acupuncture,Chinese herbal medicine,Lifestyle/diet advice based on acupuncture theory
Yes	Female	55-64	Australia		10-20 years	Traditional Chinese medicine		Microsystems acupuncture (ear/scalp etc.),Chinese herbal medicine,Cupping,Moxibustion,Dietary/nutritional supplements,Other, please specify:	lifestyle	Australia		Bachelors degree (such as a BHSc)	1	3	2	5	4	6	7		Yes	Pre and post IVF treatments for non patients..... too much expectation and negative feedback if unsuccessful I will no longer treat a patient if they miss 3 appointments...	Menstrual,Fertility,Pregnancy	Menstrual,Fertility,Pregnancy	Menstrual,Fertility,Pregnancy	Menstrual,Fertility,Pregnancy				Yes	Treated 1-10 women	Treated more than 10 women	Treated 1-10 women	Treated more than 10 women	Treated 1-10 women	Treated more than 10 women	Treated 1-10 women	Treated 1-10 women	Treated more than 10 women			Acupuncture,Moxa,Chinese herbal medicine,Microsystems acupuncture (ie, ear),Lifestyle/diet advice based on acupuncture theory	Acupuncture,Moxa,Chinese herbal medicine,Microsystems acupuncture (ie, ear),Lifestyle/diet advice based on acupuncture theory	Acupuncture,Moxa,Chinese herbal medicine,Microsystems acupuncture (ie, ear),Lifestyle/diet advice based on acupuncture theory	Acupuncture,Chinese herbal medicine,Microsystems acupuncture (ie, ear),Lifestyle/diet advice based on acupuncture theory	Acupuncture,Chinese herbal medicine,Microsystems acupuncture (ie, ear),Lifestyle/diet advice based on acupuncture theory	Acupuncture,Chinese herbal medicine,Microsystems acupuncture (ie, ear),Lifestyle/diet advice based on acupuncture theory	Acupuncture,Chinese herbal medicine,Microsystems acupuncture (ie, ear),Lifestyle/diet advice based on acupuncture theory	Acupuncture,Chinese herbal medicine,Microsystems acupuncture (ie, ear),Lifestyle/diet advice based on acupuncture theory
Yes	Female	65+	Australia		10-20 years	Five element,Traditional Chinese medicine		Microsystems acupuncture (ear/scalp etc.),Cupping,Moxibustion,Dietary/nutritional supplements,Tai Chi/QiGong		Australia,China		Bachelors degree (such as a BHSc)	1	6	2	7	4	3	5		No		Menstrual							Yes	Treated 1-10 women	Treated 1-10 women	Have not treated any women in the past 12 months	Have not treated any women in the past 12 months	Treated 1-10 women	Treated 1-10 women	Have not treated any women in the past 12 months	Treated 1-10 women	Treated 1-10 women	Have not treated any women in the past 12 months		Acupuncture,Moxa,Microsystems acupuncture (ie, ear)	Acupuncture,Moxa,Microsystems acupuncture (ie, ear),Lifestyle/diet advice based on acupuncture theory		Acupuncture,Moxa,Microsystems acupuncture (ie, ear),Lifestyle/diet advice based on acupuncture theory		Acupuncture,Moxa,Microsystems acupuncture (ie, ear),Tai Chi/Qi Gong,Lifestyle/diet advice based on acupuncture theory		Acupuncture,Moxa,Microsystems acupuncture (ie, ear),Tai Chi/Qi Gong,Lifestyle/diet advice based on acupuncture theory
No	Female	55-64	New Zealand		6-9 years	Traditional Chinese medicine		Cupping,Tuina,Moxibustion		New Zealand		Bachelors degree (such as a BHSc)																		No
Yes	Female	35-44	Australia		1-5 years	Traditional Chinese medicine,Other, please specify:	Balance/Si Yuan, Tung, Zhu scalp	Microsystems acupuncture (ear/scalp etc.),Chinese herbal medicine,Cupping,Tuina,Moxibustion,Tai Chi/QiGong		Australia		Bachelors degree (such as a BHSc)	2	1	5	6	3	4	7		No		Menstrual,Fertility	Menstrual,Fertility	Pregnancy	Menstrual,Fertility,Pregnancy	Menstrual,Fertility,Pregnancy			Yes	Treated 1-10 women	Treated 1-10 women	Treated 1-10 women		Treated 1-10 women	Treated 1-10 women		Treated 1-10 women				Acupuncture,Microsystems acupuncture (ie, ear),Tai Chi/Qi Gong,Lifestyle/diet advice based on acupuncture theory	Acupuncture,Moxa,Cupping or tuina,Microsystems acupuncture (ie, ear),Tai Chi/Qi Gong,Lifestyle/diet advice based on acupuncture theory		Acupuncture,Moxa,Microsystems acupuncture (ie, ear),Tai Chi/Qi Gong,Lifestyle/diet advice based on acupuncture theory	Acupuncture,Moxa,Cupping or tuina,Microsystems acupuncture (ie, ear),Tai Chi/Qi Gong,Lifestyle/diet advice based on acupuncture theory			Acupuncture,Moxa,Microsystems acupuncture (ie, ear),Tai Chi/Qi Gong,Lifestyle/diet advice based on acupuncture theory
Yes	Female	35-44	Australia		10-20 years	Traditional Chinese medicine		Microsystems acupuncture (ear/scalp etc.),Chinese herbal medicine,Cupping,Tuina,Moxibustion		Australia,China		Masters degree (either coursework or research)	1	2	4	6	3	5	7		No		Menstrual,Fertility,Pregnancy	Fertility	Fertility					Yes	Treated 1-10 women	Have not treated any women in the past 12 months	Have not treated any women in the past 12 months	Have not treated any women in the past 12 months	Treated 1-10 women	Treated 1-10 women	Treated 1-10 women	Have not treated any women in the past 12 months	Have not treated any women in the past 12 months			Acupuncture,Chinese herbal medicine,Lifestyle/diet advice based on acupuncture theory			Acupuncture,Moxa,Chinese herbal medicine,Cupping or tuina,Lifestyle/diet advice based on acupuncture theory		Acupuncture,Moxa,Chinese herbal medicine,Cupping or tuina,Microsystems acupuncture (ie, ear),Lifestyle/diet advice based on acupuncture theory	Acupuncture,Moxa,Chinese herbal medicine,Cupping or tuina,Lifestyle/diet advice based on acupuncture theory
Yes	Female	45-54	New Zealand		10-20 years	Traditional Chinese medicine		Microsystems acupuncture (ear/scalp etc.),Cupping,Moxibustion,Dietary/nutritional supplements,Other, please specify:	Patent Chinese Herbal medicine (limited)	United Kingdom		Bachelors degree (such as a BHSc)	1	3	4	6	2	5	7		Yes		Menstrual,Fertility,Pregnancy		Fertility,Pregnancy	Menstrual,Fertility,Pregnancy				Yes	Treated 1-10 women	Treated 1-10 women		Treated 1-10 women	Treated more than 10 women	Treated 1-10 women	Treated 1-10 women	Treated 1-10 women	Treated 1-10 women			Acupuncture,Cupping or tuina,Lifestyle/diet advice based on acupuncture theory	Acupuncture,Moxa,Lifestyle/diet advice based on acupuncture theory	Acupuncture,Moxa,Electroacupuncture,Chinese herbal medicine,Lifestyle/diet advice based on acupuncture theory	Acupuncture,Moxa,Lifestyle/diet advice based on acupuncture theory		Acupuncture,Moxa,Lifestyle/diet advice based on acupuncture theory	Acupuncture,Moxa,Electroacupuncture,Lifestyle/diet advice based on acupuncture theory	Acupuncture,Moxa,Chinese herbal medicine,Lifestyle/diet advice based on acupuncture theory
Yes	Male	45-54	New Zealand		10-20 years	Traditional Chinese medicine		Microsystems acupuncture (ear/scalp etc.),Chinese herbal medicine,Western herbal medicine,Cupping,Tuina,Moxibustion,Dietary/nutritional supplements,Tai Chi/QiGong,Other, please specify:	Lifestyle Advice	New Zealand,China		Bachelors degree (such as a BHSc)	1	6	4	5	3	2	7		No		Menstrual,Fertility,Pregnancy	Menstrual,Fertility,Pregnancy	Menstrual,Fertility,Pregnancy					Yes	Treated 1-10 women	Treated more than 10 women	Treated more than 10 women	Treated 1-10 women	Treated more than 10 women	Treated more than 10 women	Treated more than 10 women	Treated more than 10 women	Treated more than 10 women			Acupuncture,Chinese herbal medicine,Lifestyle/diet advice based on acupuncture theory	Acupuncture,Electroacupuncture,Chinese herbal medicine,Cupping or tuina,Microsystems acupuncture (ie, ear),Tai Chi/Qi Gong,Lifestyle/diet advice based on acupuncture theory	Acupuncture,Chinese herbal medicine,Lifestyle/diet advice based on acupuncture theory	Acupuncture,Chinese herbal medicine,Cupping or tuina,Tai Chi/Qi Gong,Lifestyle/diet advice based on acupuncture theory	Acupuncture,Chinese herbal medicine,Microsystems acupuncture (ie, ear),Lifestyle/diet advice based on acupuncture theory	Acupuncture,Chinese herbal medicine,Lifestyle/diet advice based on acupuncture theory	Acupuncture,Electroacupuncture,Chinese herbal medicine,Lifestyle/diet advice based on acupuncture theory	Acupuncture,Chinese herbal medicine,Cupping or tuina,Lifestyle/diet advice based on acupuncture theory
No	Male	26-34	New Zealand		Less than 1 year	Traditional Chinese medicine		Chinese herbal medicine,Cupping,Tuina,Moxibustion		New Zealand		Bachelors degree (such as a BHSc)																		No
Yes	Male	55-64	New Zealand		10-20 years	Traditional Chinese medicine		Microsystems acupuncture (ear/scalp etc.),Cupping,Tuina,Moxibustion,Dietary/nutritional supplements,Tai Chi/QiGong		New Zealand		Bachelors degree (such as a BHSc)	2	1	5	6	3	4	7		No		Menstrual,Fertility,Pregnancy	Menstrual,Fertility,Pregnancy	Menstrual,Fertility,Pregnancy	Menstrual,Fertility,Pregnancy				Yes	Treated 1-10 women	Treated 1-10 women	Treated 1-10 women	Treated 1-10 women	Treated 1-10 women	Treated 1-10 women	Treated 1-10 women	Treated 1-10 women	Treated 1-10 women			Acupuncture,Lifestyle/diet advice based on acupuncture theory	Acupuncture,Moxa,Microsystems acupuncture (ie, ear),Lifestyle/diet advice based on acupuncture theory	Acupuncture,Moxa,Lifestyle/diet advice based on acupuncture theory		Acupuncture,Microsystems acupuncture (ie, ear)	Acupuncture,Moxa,Microsystems acupuncture (ie, ear)	Acupuncture,Moxa,Microsystems acupuncture (ie, ear),Lifestyle/diet advice based on acupuncture theory	Acupuncture,Microsystems acupuncture (ie, ear),Lifestyle/diet advice based on acupuncture theory
Yes	Male	35-44	New Zealand		10-20 years	Five element,Traditional Chinese medicine		Microsystems acupuncture (ear/scalp etc.),Chinese herbal medicine,Cupping,Moxibustion,Dietary/nutritional supplements		China		Bachelors degree (such as a BHSc)	2	1	5	4	3	6	7		Yes		Menstrual,Fertility,Pregnancy			Menstrual,Fertility,Pregnancy				Yes	Treated 1-10 women	Treated more than 10 women	Treated 1-10 women	Treated 1-10 women	Treated more than 10 women	Treated more than 10 women	Treated 1-10 women	Treated 1-10 women	Treated more than 10 women			Acupuncture,Moxa,Chinese herbal medicine,Lifestyle/diet advice based on acupuncture theory	Acupuncture,Moxa,Chinese herbal medicine,Lifestyle/diet advice based on acupuncture theory	Acupuncture,Moxa,Chinese herbal medicine,Lifestyle/diet advice based on acupuncture theory	Acupuncture,Moxa,Chinese herbal medicine,Lifestyle/diet advice based on acupuncture theory	Acupuncture,Moxa,Chinese herbal medicine,Lifestyle/diet advice based on acupuncture theory	Acupuncture,Moxa,Chinese herbal medicine,Lifestyle/diet advice based on acupuncture theory	Acupuncture,Moxa,Chinese herbal medicine,Lifestyle/diet advice based on acupuncture theory	Acupuncture,Chinese herbal medicine,Lifestyle/diet advice based on acupuncture theory
Yes	Female	45-54	New Zealand		21+ years	Traditional Chinese medicine		Microsystems acupuncture (ear/scalp etc.),Chinese herbal medicine,Cupping,Tuina		China		Bachelors degree (such as a BHSc)									No		Pregnancy	Pregnancy						No
No	Male	55-64	New Zealand		6-9 years	Traditional Chinese medicine		Microsystems acupuncture (ear/scalp etc.),Cupping,Tuina,Moxibustion,Tai Chi/QiGong		New Zealand		Bachelors degree (such as a BHSc)																		No
Yes	Male	55-64	New Zealand		1-5 years	Traditional Chinese medicine,Other, please specify:	Master Tung, Bo Zhi Yun Abdominal	Microsystems acupuncture (ear/scalp etc.),Chinese herbal medicine,Cupping,Other, please specify:	remedial massage, laser therapy	New Zealand		Bachelors degree (such as a BHSc)	1	3	4	5	2	6	7		Yes	switched to Master Tung for women's issues	Menstrual,Fertility							Yes	Treated 1-10 women			Treated 1-10 women				Treated 1-10 women				Acupuncture		Acupuncture					Acupuncture
Yes	Female	35-44	Australia		10-20 years	Traditional Chinese medicine		Microsystems acupuncture (ear/scalp etc.),Chinese herbal medicine,Western herbal medicine,Cupping,Tuina,Moxibustion,Dietary/nutritional supplements		Australia		Masters degree (either coursework or research)	1	3	2	5	4	6	7		Yes	Stopped needling Gb.21 in prebirth and induction treatments. I have had patients move and knock the needles deeper than I wanted. No adverse effects but I have decided that it is safer to use ear studs or cupping instead.	Menstrual,Fertility,Pregnancy	Menstrual,Pregnancy	Menstrual,Pregnancy	Menstrual,Pregnancy				Yes	Treated more than 10 women	Treated more than 10 women	Treated more than 10 women	Treated 1-10 women	Treated more than 10 women	Treated 1-10 women	Treated more than 10 women	Treated 1-10 women	Treated more than 10 women			Acupuncture,Chinese herbal medicine,Cupping or tuina,Microsystems acupuncture (ie, ear),Lifestyle/diet advice based on acupuncture theory	Acupuncture,Moxa,Chinese herbal medicine,Cupping or tuina,Microsystems acupuncture (ie, ear),Lifestyle/diet advice based on acupuncture theory	Acupuncture,Moxa,Chinese herbal medicine,Cupping or tuina,Lifestyle/diet advice based on acupuncture theory	Acupuncture,Moxa,Electroacupuncture,Chinese herbal medicine,Cupping or tuina,Lifestyle/diet advice based on acupuncture theory	Acupuncture,Moxa,Chinese herbal medicine,Lifestyle/diet advice based on acupuncture theory	Acupuncture,Moxa,Chinese herbal medicine,Cupping or tuina,Lifestyle/diet advice based on acupuncture theory	Moxa,Chinese herbal medicine,Cupping or tuina,Lifestyle/diet advice based on acupuncture theory	Acupuncture,Moxa,Electroacupuncture,Chinese herbal medicine,Cupping or tuina,Lifestyle/diet advice based on acupuncture theory
Yes	Female	45-54	New Zealand		1-5 years	Traditional Chinese medicine		Microsystems acupuncture (ear/scalp etc.),Chinese herbal medicine,Cupping,Dietary/nutritional supplements,Other, please specify:	Dragon fire	China		Bachelors degree (such as a BHSc)	1	4	5	3	2	6	7		Yes	using pulse regulating method and dragon fire more than before	Menstrual		Menstrual					Yes	Have not treated any women in the past 12 months			Treated 1-10 women		Treated 1-10 women	Treated 1-10 women							Acupuncture			Acupuncture	Acupuncture,Electroacupuncture,Microsystems acupuncture (ie, ear)
Yes	Female	35-44	Australia		1-5 years	Other, please specify:	a combination	Microsystems acupuncture (ear/scalp etc.),Chinese herbal medicine,Moxibustion,Tai Chi/QiGong		Australia			1	2	3	5	4	6	7		Yes	to stay up to date with ongoing research/ skills gained through extra study, and to better meet the needs of my patients	Menstrual,Fertility,Pregnancy	Menstrual,Fertility,Pregnancy	Menstrual,Fertility					Yes	Treated more than 10 women	Treated 1-10 women	Treated 1-10 women	Treated 1-10 women	Treated 1-10 women	Treated 1-10 women	Treated 1-10 women	Treated 1-10 women	Treated 1-10 women			Acupuncture,Moxa,Chinese herbal medicine,Tai Chi/Qi Gong,Lifestyle/diet advice based on acupuncture theory	Acupuncture,Moxa,Chinese herbal medicine,Tai Chi/Qi Gong,Lifestyle/diet advice based on acupuncture theory	Acupuncture,Moxa,Chinese herbal medicine,Lifestyle/diet advice based on acupuncture theory	Acupuncture,Moxa,Chinese herbal medicine,Tai Chi/Qi Gong,Lifestyle/diet advice based on acupuncture theory	Acupuncture,Chinese herbal medicine,Lifestyle/diet advice based on acupuncture theory	Acupuncture,Moxa,Chinese herbal medicine,Tai Chi/Qi Gong,Lifestyle/diet advice based on acupuncture theory	Acupuncture,Moxa,Chinese herbal medicine,Tai Chi/Qi Gong,Lifestyle/diet advice based on acupuncture theory	Acupuncture,Moxa,Chinese herbal medicine,Lifestyle/diet advice based on acupuncture theory
Yes	Female	45-54	New Zealand		10-20 years	Traditional Chinese medicine		Microsystems acupuncture (ear/scalp etc.),Moxibustion,Dietary/nutritional supplements		New Zealand		Bachelors degree (such as a BHSc)	4	6	1	2	3	5	7		No		Menstrual,Fertility,Pregnancy		Menstrual,Fertility,Pregnancy	Menstrual,Fertility,Pregnancy				Yes	Treated more than 10 women	Treated more than 10 women	Treated more than 10 women	Treated 1-10 women	Treated more than 10 women	Treated more than 10 women	Have not treated any women in the past 12 months	Treated 1-10 women	Treated 1-10 women			Acupuncture,Microsystems acupuncture (ie, ear),Lifestyle/diet advice based on acupuncture theory	Acupuncture,Moxa,Microsystems acupuncture (ie, ear),Lifestyle/diet advice based on acupuncture theory		Acupuncture,Moxa,Microsystems acupuncture (ie, ear),Lifestyle/diet advice based on acupuncture theory	Acupuncture,Moxa,Microsystems acupuncture (ie, ear),Lifestyle/diet advice based on acupuncture theory	Acupuncture,Moxa,Microsystems acupuncture (ie, ear),Lifestyle/diet advice based on acupuncture theory		Acupuncture,Microsystems acupuncture (ie, ear),Lifestyle/diet advice based on acupuncture theory
No	Male	35-44	New Zealand		10-20 years	Other, please specify:	Korean Style acupuncture such as wet cupping	Cupping,Tuina,Moxibustion,Dietary/nutritional supplements		New Zealand		Bachelors degree (such as a BHSc)																		No
No	Male	35-44	New Zealand		10-20 years	Other, please specify:	Traditional Korean Style medicine	Cupping,Tuina,Moxibustion,Dietary/nutritional supplements		New Zealand		Bachelors degree (such as a BHSc)																		No
Yes	Female	55-64	New Zealand		21+ years	Traditional Chinese medicine		Chinese herbal medicine,Cupping,Moxibustion,Dietary/nutritional supplements		Australia		Bachelors degree (such as a BHSc)	2	1	4	6	5	3	7		No		Menstrual,Fertility,Pregnancy	Menstrual,Fertility,Pregnancy			Menstrual,Fertility,Pregnancy			Yes	Treated more than 10 women	Treated 1-10 women	Treated 1-10 women	Have not treated any women in the past 12 months	Treated 1-10 women	Treated 1-10 women	Treated 1-10 women	Have not treated any women in the past 12 months	Treated 1-10 women			Acupuncture,Moxa,Chinese herbal medicine,Cupping or tuina,Lifestyle/diet advice based on acupuncture theory	Acupuncture,Moxa,Chinese herbal medicine,Lifestyle/diet advice based on acupuncture theory		Acupuncture,Moxa,Chinese herbal medicine,Cupping or tuina,Lifestyle/diet advice based on acupuncture theory	Acupuncture,Moxa	Acupuncture,Moxa,Chinese herbal medicine,Lifestyle/diet advice based on acupuncture theory	Acupuncture,Moxa,Chinese herbal medicine
Yes	Female	35-44	New Zealand		10-20 years	Traditional Chinese medicine		Microsystems acupuncture (ear/scalp etc.),Chinese herbal medicine,Cupping,Moxibustion,Dietary/nutritional supplements		New Zealand		Diploma	1	5	2	7	3	4	6		Yes	Further education eg healthyseminars.com fertility related courses have made my treatments more specific to the individual, in line with recommendations by these practitioners	Menstrual,Fertility,Pregnancy	Pregnancy		Menstrual,Fertility,Pregnancy				Yes	Have not treated any women in the past 12 months	Treated 1-10 women	Treated 1-10 women	Have not treated any women in the past 12 months	Treated 1-10 women	Treated 1-10 women	Have not treated any women in the past 12 months	Treated 1-10 women	Have not treated any women in the past 12 months				Acupuncture,Moxa,Lifestyle/diet advice based on acupuncture theory		Acupuncture,Moxa,Cupping or tuina,Microsystems acupuncture (ie, ear),Lifestyle/diet advice based on acupuncture theory	Acupuncture,Moxa,Lifestyle/diet advice based on acupuncture theory	Acupuncture,Moxa,Cupping or tuina,Microsystems acupuncture (ie, ear),Lifestyle/diet advice based on acupuncture theory		Acupuncture,Cupping or tuina,Microsystems acupuncture (ie, ear),Lifestyle/diet advice based on acupuncture theory
Yes	Female	35-44	Australia		1-5 years	Japanese		Moxibustion		Australia		Masters degree (either coursework or research)	2	1	5	7	6	3	4	reading the classical literature of Chinese Medicine	Yes		Menstrual,Fertility,Pregnancy	Fertility,Pregnancy	Fertility,Pregnancy	Fertility,Pregnancy				Yes	Treated more than 10 women	Treated 1-10 women	Treated more than 10 women	Treated more than 10 women	Treated more than 10 women	Treated more than 10 women	Treated more than 10 women	Treated more than 10 women	Treated more than 10 women			Acupuncture,Moxa,Lifestyle/diet advice based on acupuncture theory	Acupuncture,Moxa	Acupuncture,Moxa,Lifestyle/diet advice based on acupuncture theory	Acupuncture,Moxa	Acupuncture,Moxa,Lifestyle/diet advice based on acupuncture theory	Acupuncture,Moxa	Acupuncture,Moxa	Acupuncture,Moxa
Yes	Female	35-44	New Zealand		1-5 years	Traditional Chinese medicine		Cupping,Moxibustion,Dietary/nutritional supplements		New Zealand		Bachelors degree (such as a BHSc)	3	5	1	6	2	4	7		No		Menstrual,Pregnancy		Fertility,Pregnancy	Menstrual				Yes	Treated 1-10 women	Have not treated any women in the past 12 months	Have not treated any women in the past 12 months	Have not treated any women in the past 12 months	Have not treated any women in the past 12 months	Treated 1-10 women	Treated 1-10 women	Have not treated any women in the past 12 months	Treated 1-10 women	Have not treated any women in the past 12 months		Acupuncture,Cupping or tuina,Lifestyle/diet advice based on acupuncture theory					Acupuncture,Moxa,Lifestyle/diet advice based on acupuncture theory	Acupuncture,Lifestyle/diet advice based on acupuncture theory
Yes	Female	35-44	New Zealand		1-5 years	Traditional Chinese medicine		Microsystems acupuncture (ear/scalp etc.),Chinese herbal medicine,Cupping,Moxibustion		New Zealand		Bachelors degree (such as a BHSc)									No		Menstrual,Fertility,Pregnancy							Yes		Treated 1-10 women				Have not treated any women in the past 12 months	Have not treated any women in the past 12 months			Have not treated any women in the past 12 months	fybriods		Acupuncture,Moxa,Chinese herbal medicine,Microsystems acupuncture (ie, ear),Lifestyle/diet advice based on acupuncture theory				Acupuncture,Moxa,Chinese herbal medicine,Microsystems acupuncture (ie, ear),Lifestyle/diet advice based on acupuncture theory	Acupuncture,Moxa,Chinese herbal medicine,Microsystems acupuncture (ie, ear),Lifestyle/diet advice based on acupuncture theory
[truncated: 79 more columns]
